# Supplementary material for: Impact of maximal overexpression of a non-toxic protein on yeast cell physiology
Source: eLife. 2025 Sep 17;13:RP99572. doi: 10.7554/eLife.99572 (PMC12443478; doi:10.7554/eLife.99572)
Supplement: Figure 2—source data 1. [file elife-99572-fig2-data1.zip]

Archive with 35 entries (34 files):
- Figure 2ΓÇösource data 1/
- Figure 2ΓÇösource data 1/Figure 2ΓÇöfigure supplement 5C_Labelled.tiff
- __MACOSX/Figure 2ΓÇösource data 1/._Figure 2ΓÇöfigure supplement 5C_Labelled.tiff
- Figure 2ΓÇösource data 1/Figure 2ΓÇöfigure supplement 5C_Original.gel
- __MACOSX/Figure 2ΓÇösource data 1/._Figure 2ΓÇöfigure supplement 5C_Original.gel
- Figure 2ΓÇösource data 1/Figure 2ΓÇöfigure supplement 7G_Original.gel
- __MACOSX/Figure 2ΓÇösource data 1/._Figure 2ΓÇöfigure supplement 7G_Original.gel
- Figure 2ΓÇösource data 1/FIgure 2D_1_Original.gel
- __MACOSX/Figure 2ΓÇösource data 1/._FIgure 2D_1_Original.gel
- Figure 2ΓÇösource data 1/FIgure 2D_2_Labelled.tiff
- __MACOSX/Figure 2ΓÇösource data 1/._FIgure 2D_2_Labelled.tiff
- Figure 2ΓÇösource data 1/Figure 2ΓÇöfigure supplement 10H_Labelled.tiff
- __MACOSX/Figure 2ΓÇösource data 1/._Figure 2ΓÇöfigure supplement 10H_Labelled.tiff
- Figure 2ΓÇösource data 1/FIgure 2D_1_Labelled.tiff
- __MACOSX/Figure 2ΓÇösource data 1/._FIgure 2D_1_Labelled.tiff
- Figure 2ΓÇösource data 1/Figure 2ΓÇöfigure supplement 7G_Labelled.tiff
- __MACOSX/Figure 2ΓÇösource data 1/._Figure 2ΓÇöfigure supplement 7G_Labelled.tiff
- Figure 2ΓÇösource data 1/Figure 2ΓÇöfigure supplement 8B_Labelled.tiff
- __MACOSX/Figure 2ΓÇösource data 1/._Figure 2ΓÇöfigure supplement 8B_Labelled.tiff
- Figure 2ΓÇösource data 1/FIgure 2D_4_Labelled.tiff
- __MACOSX/Figure 2ΓÇösource data 1/._FIgure 2D_4_Labelled.tiff
- Figure 2ΓÇösource data 1/Figure 2ΓÇöfigure supplement 8B_10D_Original.gel
- __MACOSX/Figure 2ΓÇösource data 1/._Figure 2ΓÇöfigure supplement 8B_10D_Original.gel
- Figure 2ΓÇösource data 1/Figure 2ΓÇöfigure supplement 10H_Original.gel
- __MACOSX/Figure 2ΓÇösource data 1/._Figure 2ΓÇöfigure supplement 10H_Original.gel
- Figure 2ΓÇösource data 1/FIgure 2D_3_Labelled.tiff
- __MACOSX/Figure 2ΓÇösource data 1/._FIgure 2D_3_Labelled.tiff
- Figure 2ΓÇösource data 1/FIgure 2D_3_Original.gel
- __MACOSX/Figure 2ΓÇösource data 1/._FIgure 2D_3_Original.gel
- Figure 2ΓÇösource data 1/FIgure 2D_4_Original.gel
- __MACOSX/Figure 2ΓÇösource data 1/._FIgure 2D_4_Original.gel
- Figure 2ΓÇösource data 1/Figure 2ΓÇöfigure supplement 10D_Labelled.tiff
- __MACOSX/Figure 2ΓÇösource data 1/._Figure 2ΓÇöfigure supplement 10D_Labelled.tiff
- Figure 2ΓÇösource data 1/FIgure 2D_2_Original.gel
- __MACOSX/Figure 2ΓÇösource data 1/._FIgure 2D_2_Original.gel
