# Supplementary material for: Impact of maximal overexpression of a non-toxic protein on yeast cell physiology
Source: eLife. 2025 Sep 17;13:RP99572. doi: 10.7554/eLife.99572 (PMC12443478; doi:10.7554/eLife.99572)
Supplement: Figure 4—figure supplement 2—source data 1. [file elife-99572-fig4-figsupp2-data1.zip]

Archive with 5 entries (4 files):
- Figure 4ΓÇösource data 1/
- Figure 4ΓÇösource data 1/Figure 4ΓÇöfigure supplement 2C_Labelled.tiff
- __MACOSX/Figure 4ΓÇösource data 1/._Figure 4ΓÇöfigure supplement 2C_Labelled.tiff
- Figure 4ΓÇösource data 1/Figure 4ΓÇöfigure supplement 2C_Original.gel
- __MACOSX/Figure 4ΓÇösource data 1/._Figure 4ΓÇöfigure supplement 2C_Original.gel
