# Supplementary material for: Impact of maximal overexpression of a non-toxic protein on yeast cell physiology
Source: eLife. 2025 Sep 17;13:RP99572. doi: 10.7554/eLife.99572 (PMC12443478; doi:10.7554/eLife.99572)
Supplement: Figure 4—figure supplement 7—source data 1. [file elife-99572-fig4-figsupp7-data1.zip]

Archive with 8 entries (8 files):
- Figure 4ΓÇöfigure supplement 7F_right_Labelled.tiff
- __MACOSX/._Figure 4ΓÇöfigure supplement 7F_right_Labelled.tiff
- Figure 4ΓÇöfigure supplement 7F_right_Original.tiff
- __MACOSX/._Figure 4ΓÇöfigure supplement 7F_right_Original.tiff
- Figure 4ΓÇöfigure supplement 7F_left_Labelled.tiff
- __MACOSX/._Figure 4ΓÇöfigure supplement 7F_left_Labelled.tiff
- Figure 4ΓÇöfigure supplement 7F_left_Original.tiff
- __MACOSX/._Figure 4ΓÇöfigure supplement 7F_left_Original.tiff
