# Supplementary material for: Impact of maximal overexpression of a non-toxic protein on yeast cell physiology
Source: eLife. 2025 Sep 17;13:RP99572. doi: 10.7554/eLife.99572 (PMC12443478; doi:10.7554/eLife.99572)
Supplement: Figure 6—figure supplement 1—source data 1. [file elife-99572-fig6-figsupp1-data1.zip]

Archive with 9 entries (8 files):
- Figure 6ΓÇösource data 1/
- Figure 6ΓÇösource data 1/Figure 6 ΓÇöfigure supplement 1D_1_Labelled.tiff
- __MACOSX/Figure 6ΓÇösource data 1/._Figure 6 ΓÇöfigure supplement 1D_1_Labelled.tiff
- Figure 6ΓÇösource data 1/Figure 6 ΓÇöfigure supplement 1D_2_Labelled.tiff
- __MACOSX/Figure 6ΓÇösource data 1/._Figure 6 ΓÇöfigure supplement 1D_2_Labelled.tiff
- Figure 6ΓÇösource data 1/Figure 6 ΓÇöfigure supplement 1D_1_Original.tiff
- __MACOSX/Figure 6ΓÇösource data 1/._Figure 6 ΓÇöfigure supplement 1D_1_Original.tiff
- Figure 6ΓÇösource data 1/Figure 6 ΓÇöfigure supplement 1D_2_Original.tiff
- __MACOSX/Figure 6ΓÇösource data 1/._Figure 6 ΓÇöfigure supplement 1D_2_Original.tiff
