# Supplementary material for: Impact of maximal overexpression of a non-toxic protein on yeast cell physiology
Source: eLife. 2025 Sep 17;13:RP99572. doi: 10.7554/eLife.99572 (PMC12443478; doi:10.7554/eLife.99572)
Supplement: Source data 1. [file elife-99572-data1.csv]

ID	mox	mox_FDR	moxYG	moxYG_FDR	logCPM
YAL001C	0.785270711	0.071535518	0.02491974	1	2.815848288
YAL002W	0.150337651	0.749985045	0.925536893	0.003540935	5.03654333
YAL003W	0.393266802	0.468343078	0.181488463	0.795321547	9.048833554
YAL004W	-6.843172835	0.001587999	-6.63614161	0.0024601	-2.991071454
YAL005C	-0.178645302	0.725097599	0.249638296	0.614465684	9.726933632
YAL007C	0.481711637	0.300367191	0.575690541	0.193541742	6.433209237
YAL008W	-0.545186441	0.167985761	-0.132912606	0.821750982	4.141146527
YAL009W	-0.036329141	0.978600982	-0.066433703	0.926555422	4.018197654
YAL010C	0.292290202	0.563582651	0.2619159	0.63241553	2.721713216
YAL011W	0.015341103	1	0.09602527	0.903527906	2.774967518
YAL012W	-0.379924343	0.391344792	-0.17897636	0.742038629	9.987047258
YAL013W	-0.313904774	0.521107642	-0.133556925	0.840147805	3.254569818
YAL014C	-0.205908862	0.612383885	0.176839683	0.690411641	5.002708858
YAL015C	-0.459211973	0.170647375	-0.873200966	0.002712092	3.309576181
YAL016C-A	0.108465076	0.905660427	0.230225173	0.736472218	2.618748609
YAL016C-B	0.472624363	0.707641129	0.414327831	0.770804037	-0.773199115
YAL016W	-0.311918828	0.436663752	0.205001493	0.659038268	6.15335706
YAL017W	0.345126967	0.457309037	1.056833089	0.003917333	5.628391693
YAL018C	-0.288055923	0.721629089	-2.358962076	0.000195487	-1.053703688
YAL019W	1.201345026	0.000906633	0.37290117	0.42335375	3.131322463
YAL019W-A	0.228430811	0.784977773	-0.530609312	0.424639885	0.859830002
YAL020C	-1.103337602	0.037812644	-0.569694734	0.343433127	5.739562453
YAL021C	0.019546283	1	0.146526578	0.82225232	6.561949859
YAL022C	-0.491626568	0.325387636	-0.24144618	0.69306645	7.569172016
YAL023C	0.123912611	0.87240026	-0.023784572	1	9.261733831
YAL024C	0.456675529	0.373101756	0.065846314	0.960959511	2.091142717
YAL025C	0.728423492	0.177981995	-0.242227263	0.737188227	3.855511178
YAL026C	0.616793596	0.113795943	0.554952183	0.152154717	5.099944613
YAL026C-A	-0.443772781	0.824824018	-0.084093512	1	0.652363032
YAL027W	0.211048468	0.739884317	-0.405091891	0.489866279	2.094060459
YAL028W	0.011941586	1	0.054975065	0.978674155	1.962289301
YAL029C	-0.044945433	0.971257045	-0.273221768	0.548519006	4.851270397
YAL030W	-0.988307413	0.00529039	-0.68597266	0.065344343	4.832132816
YAL031C	0.050932971	0.968735745	0.381110868	0.389150198	3.508106432
YAL031W-A	-0.142812677	0.881536967	0.107327601	0.954849017	0.065711326
YAL032C	-0.054574364	0.965227089	-0.39319994	0.428886367	2.602877133
YAL033W	-0.108242796	0.834739799	-0.427660534	0.243517744	3.651259296
YAL034C	0.579140662	0.087700518	1.0692543	0.000302392	4.044985118
YAL034C-B	0.76176339	0.314027168	0.246368527	0.841874905	-1.608623529
YAL034W-A	0.245697608	0.699514553	-0.224954933	0.760998042	1.123810943
YAL035W	-0.001882921	1	-0.02903067	1	5.841506151
YAL036C	0.628596201	0.113795943	0.231662382	0.651855439	5.431332877
YAL037C-A	-0.215496034	0.86652559	0.143478116	0.936540643	0.979448863
YAL037C-B	-0.466611306	0.457828158	0.16790291	0.851082038	9.115005178
YAL037W	-0.733844738	0.089432362	0.034248407	1	1.820662031
YAL038W	-0.440141997	0.28233408	0.175273903	0.736472218	12.93601116
YAL039C	-0.374214065	0.382223302	0.010268617	1	4.296147099
YAL040C	0.969216767	0.003672908	1.433229258	5.01E-06	6.413487895
YAL041W	0.748734643	0.035660213	0.954203007	0.004180698	4.378187489
YAL042C-A	-0.200886234	0.762741884	-0.208169994	0.76437972	5.320738089
YAL042W	-0.335009222	0.543293714	-0.073787641	0.951548106	8.890336156
YAL043C	-0.366373582	0.512422625	-0.030901096	1	5.985063652
YAL044C	-1.462053672	0.001349997	-0.299799171	0.651280452	6.799159021
YAL044W-A	-0.201821432	0.610877455	0.155834804	0.728400691	3.915400502
YAL045C	-0.931598268	0.02242797	-0.449099034	0.338019468	3.399938625
YAL046C	-0.283224783	0.513594443	-0.162942486	0.751316693	4.431253814
YAL047C	0.233952048	0.654209575	-0.527377071	0.231993929	2.032476533
YAL047W-A	-2.250583115	0.001349997	-1.52800757	0.038822831	-1.882838769
YAL048C	0.133719276	0.818194337	0.402548371	0.363879237	3.527353315
YAL049C	-0.394961419	0.31704377	0.252778709	0.569706752	4.50567457
YAL051W	0.309401917	0.429252796	0.475424856	0.180454567	3.493321741
YAL053W	0.652930315	0.098558084	0.897722141	0.012533593	8.558581643
YAL054C	-0.2567337	0.663919247	0.144829788	0.848043287	6.638438252
YAL055W	-0.325443602	0.520518022	-0.381361145	0.446499864	2.054397011
YAL056C-A	-0.507576751	0.426918189	-0.089555913	0.951229586	0.284037993
YAL056W	0.091948383	0.868814813	0.332408669	0.392539002	4.385264003
YAL058W	-0.324501393	0.545928537	-0.288869812	0.618780405	5.20431043
YAL059C-A	-1.776564468	0.055082406	-4.063670126	4.79E-05	-1.491342521
YAL059W	0.697099157	0.117878968	-0.068079481	0.956825949	4.257897184
YAL060W	-1.138049393	0.058602477	-0.256850853	0.762344498	7.739404533
YAL061W	-0.641971866	0.200137126	0.129871697	0.877785207	5.220949571
YAL062W	-0.733721139	0.191896107	-0.36556262	0.585479788	5.586080367
YAL063C	-0.045786384	0.968278174	0.013946182	1	3.802320192
YAL063C-A	-1.010568401	0.113969047	-0.632658013	0.36482346	0.54661983
YAL064C-A	-0.599391827	0.503001359	-0.390952053	0.727117362	-0.695060602
YAL064W	-0.968034483	0.267610632	-1.106702044	0.197703568	-2.204158957
YAL064W-B	-0.690070869	0.378164015	-1.232446956	0.098491271	-1.286669221
YAL065C	0.024912678	1	-0.203607066	0.826470594	-0.630451273
YAL066W	0.111385954	1	0.113368413	1	-2.404955628
YAL067C	0.44742785	0.294280709	-0.496014283	0.243517744	3.046682021
YAL067W-A	-1.83597096	1	-1.688041877	1	-4.701658832
YAL068C	-4.010972253	0.238168385	-0.915811734	0.882037678	-4.257446709
YAL068W-A	-1.847436869	1	-1.699455914	1	-4.70021135
YAL069W	0	1	0	1	-4.776081025
YAR002C-A	-0.505986359	0.221659621	-0.512948327	0.210063505	9.192900876
YAR002W	0.193934079	0.661405941	-0.51419858	0.14886981	4.155266615
YAR003W	-0.326112734	0.411328331	-0.127921716	0.811955716	5.003572939
YAR007C	-0.058991003	0.943175594	-0.345348959	0.39732051	4.075172087
YAR008W	0.051829929	0.974299306	-0.492366721	0.322569891	2.279760845
YAR009C	-0.169453928	0.717245005	-0.557418043	0.113767107	5.221622486
YAR010C	0.223074881	0.641394886	0.374915219	0.380910013	4.050182201
YAR014C	0.490925893	0.129077832	-0.08158694	0.888649436	3.893792924
YAR015W	-1.906599947	6.77E-07	-0.523816512	0.276738595	6.924964692
YAR018C	-0.554303431	0.098782908	-0.748489338	0.01561028	3.250386962
YAR019C	0.51908761	0.14207691	0.855534272	0.006182406	3.946808356
YAR019W-A	0.246098957	0.861032828	-0.118983511	1	-3.008158565
YAR020C	-0.301014026	0.706127406	0.044679954	1	0.181937145
YAR023C	-0.196427594	0.851578034	0.014460695	1	0.67352958
YAR027W	-0.031096531	0.99030783	0.260217221	0.52986818	5.661892801
YAR028W	-0.348721124	0.326200375	-0.229442511	0.568965678	3.701770839
YAR029W	0.335508119	0.570214165	0.870865132	0.066173272	0.899032472
YAR030C	0.022139849	1	0.225672575	0.788343451	1.139939212
YAR031W	0.110743503	0.807148113	0.33783671	0.329802642	3.806746821
YAR033W	-0.234584709	0.54494938	-0.068760057	0.917217691	4.072800036
YAR035C-A	-0.235028197	0.857665406	0.431887087	0.749839823	-1.823626598
YAR035W	-0.335796176	0.58269561	0.107354054	0.917395418	4.613088282
YAR042W	0.623966153	0.115655601	0.193365602	0.723598675	3.220143434
YAR047C	0.736872137	0.328064147	1.080382343	0.108399924	-0.373130892
YAR050W	-1.168710266	0.003672908	-0.83889093	0.045360824	4.617747093
YAR053W	0.757098607	0.150649352	0.719193585	0.167375276	0.635964763
YAR060C	-0.668200674	0.462789379	-0.858251277	0.376588978	-2.038321896
YAR061W	-0.550079393	0.65404758	0.063683056	1	-2.460527343
YAR062W	-0.569418493	0.40236128	-0.50762186	0.50958335	-0.955095825
YAR064W	-0.871873131	0.244974527	-1.119808339	0.125872366	-1.259365775
YAR066W	0.330786534	0.577636408	0.17794947	0.816811264	3.184383741
YAR068W	0.198318478	0.731582043	0.598205812	0.181992989	2.882049149
YAR069C	-3.185697744	8.61E-09	-2.329335626	2.84E-05	0.751608725
YAR070C	-3.95084793	1.87E-09	-3.129039605	1.49E-06	0.348719517
YAR071W	-4.565560311	2.93E-30	-4.201173646	2.67E-26	6.009171126
YAR073W	-0.746091264	0.187397761	-0.265732429	0.728400691	1.118813516
YAR075W	0.074434955	0.978761815	0.596764106	0.532317064	-0.533571181
YBL001C	0.533810618	0.167410027	0.105296872	0.869484037	5.882276451
YBL002W	0.766648818	0.05390912	0.637153882	0.110856151	8.785716649
YBL003C	0.248457816	0.712546538	-0.658846633	0.221228321	6.325758466
YBL004W	0.810934711	0.075355432	1.495584837	0.000218804	5.883242584
YBL005W	0.113265335	0.826310088	0.88340767	0.005677356	5.094652066
YBL005W-A	-0.828179418	0.426918189	0.501546571	0.674385989	-1.214532418
YBL005W-B	0.264426946	0.577996	0.171160249	0.756229941	6.16159927
YBL006C	-0.35906307	0.364279917	-0.277310799	0.515760406	4.472777716
YBL006W-A	0	1	0	1	-4.776081025
YBL007C	0.065701561	0.939490554	0.113034989	0.869484037	6.267296188
YBL008W	0.147036063	0.753392675	-0.178696208	0.702415789	3.033346373
YBL008W-A	0.252348748	0.900442505	0.367185215	0.813166202	-2.230437754
YBL009W	0.453685268	0.314674798	0.147194139	0.816811264	3.45496975
YBL010C	0.170151303	0.795136303	-0.437401485	0.428638514	1.649785723
YBL011W	0.175541638	0.730277793	0.305679312	0.506048515	5.790210694
YBL012C	0.576394187	0.470409593	0.100031065	0.968317911	2.118531373
YBL013W	0.566039786	0.514417085	0.511283106	0.582470385	1.670568831
YBL014C	0.242760851	0.582777678	-0.046563863	0.978023533	3.168965903
YBL015W	0.661940094	0.114825712	1.010181725	0.007137424	6.237770556
YBL016W	-0.055221873	0.936900736	0.012068405	1	3.634411911
YBL017C	-0.182519753	0.726617808	0.033270253	1	6.294266714
YBL018C	0.10290613	0.834816615	-0.157687995	0.732653853	4.14742153
YBL019W	-0.334820841	0.392607673	-0.333725485	0.399287173	3.127972153
YBL020W	0.532154666	0.154090591	0.74472976	0.028304812	6.985227046
YBL021C	0.545151272	0.199470348	0.661749878	0.098518515	2.926501243
YBL022C	0.405404762	0.286417344	0.09812477	0.871864461	4.267353261
YBL023C	0.237095065	0.54770062	-0.079306146	0.903821883	3.314542276
YBL024W	0.573186693	0.163443171	-0.127214954	0.842317465	4.851010553
YBL025W	-0.252144797	0.639513878	-0.411956617	0.397082623	1.983355559
YBL026W	0.199707445	0.707263649	-0.367796426	0.434422843	4.401040857
YBL027W	0.43853441	0.419485917	-0.373901502	0.513640784	9.423725848
YBL028C	0.760053366	0.198373886	-0.313020878	0.677539536	4.23364811
YBL029C-A	-0.453874327	0.226231091	-0.204974447	0.662689883	3.814246564
YBL029W	0.011978204	1	0.186223037	0.708617253	3.210566799
YBL030C	1.424796977	6.54E-05	1.790907804	2.91E-07	9.687697327
YBL031W	0.358714758	0.573039644	-0.565124961	0.348401534	1.633463624
YBL032W	0.573733894	0.243782028	0.258492377	0.673221703	5.652001756
YBL033C	-0.600451906	0.090332573	-0.632840784	0.061462007	4.087828213
YBL034C	0.397275666	0.368398058	0.287935662	0.558169274	2.582608237
YBL035C	-0.911038216	0.002315451	-1.008907115	0.000624034	3.822409438
YBL036C	0.238366019	0.637905165	-0.279127764	0.585479788	4.591369231
YBL037W	0.710315504	0.068324826	1.043034747	0.003121496	3.464703695
YBL038W	0.386400341	0.364037138	-0.101360782	0.8884153	3.581897398
YBL039C	0.126827552	0.832232742	-0.471665852	0.275808678	6.392313363
YBL039C-A	0.044902284	1	0.456253419	1	-4.185514881
YBL039W-B	-0.063448137	0.972507377	0.146245325	0.859184948	2.091505285
YBL040C	0.160768481	0.75740077	0.150720364	0.792179525	6.975026758
YBL041W	0.027112174	1	-0.462287943	0.302398396	5.765860701
YBL042C	1.665539948	1.06E-06	1.473310748	2.42E-05	7.375406042
YBL043W	0.955118985	0.07813642	0.552565887	0.368366707	1.379358143
YBL044W	-3.67250952	1.06E-06	-2.007603071	0.005478172	-1.317627998
YBL045C	1.121413387	0.0015883	1.357683916	8.60E-05	6.418101051
YBL046W	0.228344881	0.699568831	-0.41605575	0.435870443	2.275800558
YBL047C	-0.411324603	0.466073691	0.425185483	0.453869411	8.041150306
YBL048W	1.092095495	0.022214125	1.80233197	3.63E-05	2.405066912
YBL049W	1.32788076	0.003672908	1.88926548	1.44E-05	3.865524076
YBL050W	-0.228267505	0.649193069	-0.630394566	0.110816979	5.025857484
YBL051C	1.271078201	0.002446747	0.767356599	0.092114574	3.778522725
YBL052C	0.99187395	0.027965424	0.090176747	0.929440922	2.279243303
YBL053W	0.228412973	0.857751273	-0.066735593	1	-0.775055363
YBL054W	0.616184448	0.171767656	-0.009805091	1	3.451112612
YBL055C	-0.433710201	0.231618204	-0.228331928	0.597581638	4.749885032
YBL056W	-0.064280018	0.938198398	0.118106599	0.852108822	6.68700984
YBL057C	-0.194051646	0.668463875	-0.485469443	0.185941966	5.29153529
YBL058W	-0.398400183	0.267320484	-0.763099687	0.013210252	5.092662042
YBL059C-A	0.137931749	0.788988024	-0.44399076	0.267861747	2.961952577
YBL059W	-0.172293599	0.732147692	-0.677045335	0.069101324	2.711021011
YBL060W	0.423109738	0.387440761	-0.186680518	0.768500443	2.563241208
YBL061C	0.414036939	0.273841618	-0.178493842	0.715769493	3.628317786
YBL062W	0.305432327	0.691828169	-0.150692805	0.928147881	-0.004666017
YBL063W	0.542381712	0.258171422	-0.115336739	0.896003516	2.072041627
YBL064C	0.443902945	0.344902953	0.458873895	0.326131586	5.545870072
YBL065W	0.576939277	0.711685245	-0.326116229	0.909896502	-2.88634819
YBL066C	1.526752012	7.98E-07	1.96587947	1.04E-10	4.081241662
YBL067C	0.271730875	0.483897913	0.234437703	0.570593137	4.259224116
YBL068W	-0.302148544	0.464347419	0.085760948	0.898661882	4.963109414
YBL068W-A	0.040474173	1	0.473882	0.935868683	-3.765506094
YBL069W	-0.395003184	0.263216666	0.147892576	0.744466922	4.411208536
YBL070C	0.142507784	0.885714507	-0.024955277	1	0.788271244
YBL071C	0.06333456	0.952436194	0.205708567	0.731488944	2.570666451
YBL071C-B	-0.424367269	0.78973398	-0.055808756	1	-2.951179522
YBL071W-A	-0.109772188	0.819886391	0.157904343	0.724388148	3.699310144
YBL072C	0.065421926	0.943330234	-0.101976227	0.891595826	9.6600959
YBL073W	0.06529833	1	-0.954400302	0.618396908	-3.276034164
YBL074C	-0.212924613	0.83090492	-0.809375796	0.281216631	0.959148425
YBL075C	-0.212665987	0.65491653	-0.277904078	0.546870827	3.669438369
YBL076C	-0.096141064	0.872890599	0.107586068	0.866211894	8.72781665
YBL077W	-0.786914346	0.155547505	0.065509065	0.9755191	4.362803552
YBL078C	0.29281627	0.621790466	0.301597285	0.628932844	2.398921257
YBL079W	0.32875439	0.453472569	0.787316526	0.029060485	5.266046567
YBL080C	0.3329811	0.577636408	0.018888913	1	1.612035841
YBL081W	0.772116269	0.033466616	0.939205729	0.005941752	5.747605485
YBL082C	-0.216152081	0.726121097	-0.158984581	0.827564386	7.91122924
YBL083C	0.263555268	0.76345726	0.005329549	1	0.566738773
YBL084C	0.966435558	0.004809913	0.905985812	0.008335291	2.932467559
YBL085W	0.867604539	0.037708319	0.155568892	0.812071091	3.247480811
YBL086C	0.886653944	0.073382019	0.2336604	0.734166954	2.098466781
YBL087C	0.240252037	0.636593538	0.253593158	0.631655589	9.195844632
YBL088C	-0.58115173	0.120402579	0.079680406	0.91404191	4.072163189
YBL089W	-0.212688173	0.670392634	0.057069214	0.96229846	6.149962396
YBL090W	0.311818083	0.427313467	-0.158592599	0.747569372	3.333209922
YBL091C	-0.714569858	0.05311389	-1.378764094	2.36E-05	5.989472739
YBL091C-A	-1.375281248	0.000216731	-0.921198619	0.019346198	4.368014353
YBL092W	0.430305349	0.440001357	0.145116704	0.86033804	8.862684876
YBL093C	0.102892772	0.836060373	-0.590139042	0.071793564	3.748941387
YBL094C	-0.514950189	0.355388861	0.617805082	0.23944242	1.093999994
YBL095W	-0.661189691	0.202247229	0.283789906	0.664275722	4.277398623
YBL096C	-0.95279533	0.091587595	-0.202063758	0.80696326	0.506776722
YBL097W	0.143848989	0.861962839	-0.54402674	0.34356902	0.908284833
YBL098W	-0.555490254	0.127859245	-0.509030806	0.161011066	4.402016753
YBL099W	1.067977886	0.00757078	1.287111479	0.000831193	9.427306193
YBL100C	1.255522018	0.003410862	1.209361847	0.004569109	6.090683761
YBL100W-A	-0.809815769	0.320767462	0.487961979	0.586949988	-0.595023441
YBL100W-B	-0.433367791	0.220596721	-0.735687722	0.019357825	3.28794593
YBL100W-C	0.116491979	0.980398563	0.304036153	0.828826687	-2.044815098
YBL101C	0.257234696	0.54135159	0.723434191	0.029187822	3.760241112
YBL102W	0.777331906	0.033800845	0.533286036	0.168289228	5.747266872
YBL103C	0.728745751	0.05114029	0.1755555	0.739948405	2.874326615
YBL104C	0.103877824	0.872783092	-0.43982939	0.308665293	2.673667341
YBL105C	0.114770051	0.836060373	-0.165861313	0.740444583	3.750013619
YBL106C	-1.082975865	0.002295761	-0.196583785	0.713230507	4.347045332
YBL107C	-0.348956805	0.404655277	-0.842255145	0.014887999	3.462937058
YBL107W-A	0.040094646	1	0.942097913	0.600514462	-3.436487826
YBL108C-A	-0.482395881	0.913668606	-0.045104347	1	-3.945759265
YBL108W	0.232368684	1	-0.250000555	1	-3.743153747
YBL109W	-0.845414798	0.093728916	0.005747919	1	0.169479956
YBL111C	-0.511865824	0.307883034	-0.325565268	0.565456949	2.81322466
YBL112C	-0.002335057	1	0.445108893	0.478110522	0.226515074
YBL113C	-0.19821933	0.667623561	0.216187878	0.655257506	3.936173923
YBL113W-A	0	1	0	1	-4.776081025
YBR001C	-0.235929987	0.611696987	-0.066814986	0.937847998	3.818661918
YBR002C	0.781053175	0.05265714	-0.083402804	0.926746749	3.65486243
YBR003W	0.569926087	0.144860553	1.006961185	0.003256781	4.458334914
YBR004C	0.760152573	0.028578381	0.73095921	0.031654734	6.376756505
YBR005W	-0.371847342	0.444132384	0.153856788	0.815227657	5.028627401
YBR006W	-0.645836791	0.132097075	0.536111693	0.220093587	5.540267996
YBR007C	-0.219851345	0.663919247	-0.641324073	0.106423015	2.67560194
YBR008C	-0.635389089	0.118388508	0.110982471	0.872942662	4.935327401
YBR009C	0.683375622	0.168852086	-0.189192791	0.785786031	5.835041351
YBR010W	0.565743355	0.27176212	-0.49901929	0.34526102	6.696187455
YBR011C	-0.528729887	0.260713327	-0.505521739	0.284560827	9.738481045
YBR012C	-0.16580437	0.799433311	-0.130509453	0.87209234	2.739176012
YBR012W-A	-0.195785084	0.854621801	0.922605522	0.144447005	-0.39447233
YBR012W-B	0.297219488	0.476591954	0.147919242	0.774055126	5.638359279
YBR013C	-0.089725965	0.870023452	0.38262426	0.303675205	3.868340823
YBR014C	0.516607057	0.22442296	0.177670532	0.748727632	4.484327639
YBR015C	0.539312401	0.162974847	0.753697942	0.031710007	7.553869486
YBR016W	-0.215293705	0.604698854	-0.187741256	0.677539536	4.51745771
YBR017C	-0.059087434	0.938198398	0.06348873	0.93703698	5.514196944
YBR018C	-0.09514425	0.936900736	0.78897504	0.115028731	1.211642896
YBR019C	0.2380552	0.569213946	0.615342637	0.066444887	4.46096591
YBR020W	-0.265041326	0.577636408	-0.010772752	1	3.826271809
YBR021W	1.458311218	1.60E-05	1.482148854	1.17E-05	7.501959741
YBR022W	0.178553323	0.721629089	-0.249990848	0.617818738	2.948509679
YBR023C	0.509619136	0.219190817	0.683462222	0.073147519	7.470288757
YBR024W	0.111275121	0.868358383	-0.209412694	0.722486461	2.563240646
YBR025C	0.112779556	0.86652559	0.251351188	0.651089954	8.397528411
YBR026C	-0.300419743	0.423525324	-0.49373876	0.13958046	4.882202814
YBR027C	-0.229832432	0.725097599	-0.298970511	0.659038268	-0.011695964
YBR028C	0.87866303	0.058320423	0.380319453	0.4957129	3.085007265
YBR029C	0.261097853	0.552335172	1.136782631	0.000524675	8.190864862
YBR030W	-0.500223938	0.138563615	-0.651315622	0.037424421	3.526370442
YBR031W	-0.212115561	0.711685245	-0.176989564	0.777715899	12.76334893
YBR032W	-0.635026518	0.375949638	0.605112806	0.385263373	0.735094913
YBR033W	-0.040269801	0.972471037	0.564207189	0.073068414	3.674500026
YBR034C	0.46216877	0.320278011	0.221596083	0.69915928	5.796589218
YBR035C	-0.78917811	0.036428644	-0.876466605	0.015082753	6.592558672
YBR036C	0.040219132	0.9902788	0.348208797	0.513906386	8.996363781
YBR037C	-0.843380991	0.113384091	-0.319601928	0.636976823	4.02016274
YBR038W	0.185321174	0.706127406	0.303921709	0.496274016	6.379614693
YBR039W	1.279907969	0.000378483	1.117656825	0.002270531	5.961584246
YBR040W	0.399998228	0.681557681	-0.546663054	0.673837688	-1.607291062
YBR041W	0.608550796	0.09547913	0.819684451	0.013831551	6.586493618
YBR042C	0.456707278	0.272934166	0.097623887	0.889398754	5.188382835
YBR043C	0.129818881	0.789382283	0.420096873	0.253360858	5.948565397
YBR044C	-1.271105031	5.04E-05	-0.988261454	0.002324356	3.907698129
YBR045C	-0.371598474	0.502226761	-0.126153171	0.885406474	1.074185526
YBR046C	-0.274218884	0.508606238	-0.211726051	0.650920134	3.941523816
YBR047W	-0.046895267	0.975543633	-0.514865132	0.211606299	3.34865221
YBR048W	0.544076077	0.288888397	0.783612604	0.093327059	9.744373895
YBR049C	-0.03402864	0.985093017	-0.719250181	0.028852166	3.944422144
YBR050C	-2.673330212	2.52E-11	-2.514486144	5.99E-10	1.138555247
YBR051W	-1.549881265	0.069159437	-1.667629562	0.038194135	-1.130827982
YBR052C	-0.95303786	0.007324592	-1.378768253	3.89E-05	5.653021951
YBR053C	-0.977198363	0.035687628	-0.116030191	0.896003516	5.991476301
YBR054W	1.946107846	3.70E-06	4.131344408	1.56E-22	6.899827825
YBR055C	0.35067716	0.416929808	-0.336318266	0.457087438	3.35108022
YBR056C-B	0	1	0	1	-4.776081025
YBR056W	-0.395044577	0.320278011	-0.687482612	0.047091589	5.032292585
YBR056W-A	-1.225591433	0.000571391	0.179679565	0.742806388	2.558206377
YBR057C	0.569766493	0.212831538	-0.191518626	0.762020887	2.702043123
YBR058C	0.098510726	0.843108546	-0.457931888	0.170467649	4.364125444
YBR058C-A	0.45048978	0.238168385	0.277316125	0.520675424	4.765583214
YBR059C	-0.084330051	0.892703189	0.159565796	0.758491597	4.304119257
YBR060C	0.170841256	0.721629089	-0.436506061	0.274368291	3.553165437
YBR061C	0.213854351	0.670392634	-0.066448175	0.950539654	3.557923423
YBR062C	-1.283429308	4.44E-06	-1.347133926	1.52E-06	3.582243742
YBR063C	0.271365051	0.630240664	-0.048623522	0.994014614	2.658464372
YBR064W	0.86796185	0.326127123	-0.002561052	1	-0.937770211
YBR065C	0.484890991	0.440352549	-0.519579181	0.406471293	1.858765821
YBR066C	-0.669699842	0.058819459	-0.528933125	0.14537533	3.448572291
YBR067C	0.049919417	0.990094281	0.358370589	0.610676974	9.829116194
YBR068C	0.569866378	0.242484665	0.619237775	0.191490012	10.14689141
YBR069C	0.981228886	0.006925961	1.020051253	0.004123623	6.884855512
YBR070C	0.043757086	0.966580129	-0.245347404	0.564699018	5.219458305
YBR071W	-0.098623017	0.855234608	0.542509141	0.116375881	4.647118278
YBR072C-A	-1.3023148	0.259817202	-2.330852231	0.066173249	-3.222215204
YBR072W	-1.292203164	0.002077951	-0.557656536	0.257126347	4.464987104
YBR073W	0.482415271	0.201434195	-0.185628861	0.711270825	3.644837148
YBR074W	0.518268825	0.173785592	0.692955668	0.046413175	6.257965158
YBR076C-A	-0.861070603	0.043947948	-0.352975125	0.495902858	4.289816146
YBR076W	-1.420121011	7.88E-05	-0.948534619	0.012586384	3.400994879
YBR077C	-0.458809256	0.224221923	-0.300092703	0.474956506	4.907046268
YBR078W	0.864533581	0.023527463	0.738320241	0.052577293	11.19112519
YBR079C	0.502703807	0.222082013	0.624406417	0.1059654	6.248819436
YBR080C	-0.438860151	0.285541222	-0.07176829	0.931633175	5.455938132
YBR081C	0.308974903	0.494929693	-0.36177303	0.414214137	3.070725066
YBR082C	-0.028003753	1	0.009574459	1	6.695290559
YBR083W	0.602982539	0.292302942	-0.30566037	0.670426742	2.290258096
YBR084C-A	0.617228394	0.233801702	-0.115105003	0.900567855	8.851713413
YBR084W	0.111478553	0.850631838	-0.037981331	0.991881047	6.150915771
YBR085C-A	0.311215301	0.485553909	1.472199409	8.86E-06	7.193492881
YBR085W	-0.724230484	0.083414571	-0.768463344	0.053999775	3.266117212
YBR086C	0.815659217	0.024340086	0.992920275	0.003635267	8.416072985
YBR087W	0.23447526	0.693055473	-0.353204916	0.527860082	4.149879114
YBR088C	-0.084331175	0.936900736	-0.420087544	0.466440177	4.091100948
YBR089C-A	-0.010934107	1	0.748475493	0.036981817	5.915540589
YBR089W	-0.076051173	0.937929217	-0.464122638	0.342351795	3.198642499
YBR090C	1.276738365	0.109755061	0.709061176	0.425538679	3.860912329
YBR091C	-0.191493004	0.661141882	-0.081924728	0.901323389	3.146951925
YBR092C	1.944505121	3.53E-11	2.207169112	5.42E-14	7.329054867
YBR093C	-2.908009982	3.52E-07	-1.941173718	0.000944854	6.029604881
YBR094W	-0.009115748	1	-0.053512703	0.947946689	3.593603861
YBR095C	0.65032241	0.155547505	-0.150761782	0.835184612	2.780356249
YBR096W	0.119739442	0.83470808	0.263563758	0.582259147	7.769056941
YBR097W	-0.132862576	0.771192016	0.173854897	0.702136951	3.909049272
YBR098W	0.433513626	0.2180724	0.853876472	0.004459118	3.597135038
YBR099C	1.610620539	0.197171424	3.549323526	9.74E-05	-2.198075309
YBR101C	0.614491318	0.173519316	0.133905829	0.849278721	5.169565865
YBR102C	0.015384881	1	-0.771817252	0.030765587	2.78904787
YBR103C-A	-1.240386116	0.251189351	-0.771420703	0.527860082	-2.978308353
YBR103W	0.206889696	0.629798759	-0.303741835	0.459546641	2.925444519
YBR104W	0.084588396	0.912309126	-0.235651248	0.669540741	4.559557853
YBR105C	0.043501787	0.975543633	0.215256227	0.67224434	5.626771787
YBR106W	-0.300006911	0.499866054	-0.458269806	0.25754987	8.349270718
YBR107C	-2.418399455	2.74E-07	-1.816474234	0.000182988	5.588692263
YBR108W	0.277885324	0.537431673	0.140360842	0.811955716	3.224372672
YBR109C	-0.320875729	0.469386749	-0.098241242	0.888259132	7.188834408
YBR109W-A	0.582179249	0.408764178	0.866691787	0.178648105	1.926275156
YBR110W	0.434160729	0.300852717	0.893303697	0.011853706	6.244497205
YBR111C	-0.612192481	0.098360928	-0.720002899	0.037518983	5.894601161
YBR111W-A	-0.197100309	0.664146921	-0.448290697	0.233904429	3.196278127
YBR112C	0.555389428	0.096149293	0.367807547	0.30556779	4.070943203
YBR113W	1.223163501	0.228768744	-0.044489133	1	0.480183671
YBR114W	0.115986458	0.852307681	-0.214377283	0.680780601	3.325065335
YBR115C	-0.256864393	0.564614724	0.225977142	0.641671666	7.428259016
YBR116C	-0.826762342	0.211296685	-0.294148836	0.739143868	-0.29823022
YBR117C	-0.652170828	0.095203266	-0.435354129	0.297182636	4.63443661
YBR118W	-0.674499084	0.14715336	-0.597342047	0.202049576	13.31428322
YBR119W	0.236893422	0.709883546	-0.395616506	0.504547951	2.580695033
YBR120C	0.20008189	0.750285815	-0.046959952	0.996746188	2.147527348
YBR121C	0.156361744	0.760860186	0.036735134	0.993889925	7.955067207
YBR121C-A	0.040492827	1	0.473905305	0.935868683	-3.765506094
YBR122C	0.307348135	0.425934294	0.008662311	1	4.831272508
YBR123C	0.343137779	0.451986929	-0.388118312	0.396154681	2.463196631
YBR124W	0.856238404	0.373075004	0.651288265	0.566024405	-2.133513553
YBR125C	0.278937333	0.52096697	0.881605987	0.009350279	5.18342741
YBR126C	-0.955485273	0.06673378	-0.29423039	0.670169266	7.51248367
YBR126W-A	-0.0096883	1	0.256967086	0.600462536	5.620478961
YBR126W-B	0.043855472	0.988712918	0.301797338	0.608389737	1.742988281
YBR127C	-0.39495286	0.416857668	-0.170188271	0.785786031	8.930020066
YBR128C	-1.709529978	1.46E-08	-1.490686818	1.32E-06	3.296984705
YBR129C	0.354175624	0.342540937	-0.269745062	0.510936042	3.411692543
YBR130C	-0.488224168	0.132544137	-1.233217455	6.22E-06	3.957681322
YBR131C-A	0	1	0	1	-4.776081025
YBR131W	0.659009615	0.21059344	0.058684419	0.979093483	2.134347351
YBR132C	0.765511015	0.134993908	1.391571217	0.001987803	6.044111438
YBR133C	-0.158501351	0.738986537	0.326107333	0.426531637	6.267782676
YBR134W	0.429610045	0.659936875	0.365233847	0.734166954	0.662697097
YBR135W	0.032632144	0.985697841	0.280197806	0.467551398	4.071186576
YBR136W	-0.173315401	0.695159576	0.085858536	0.893529511	3.449082482
YBR137W	-0.868270976	0.004361409	-0.881493782	0.003409047	4.306086213
YBR138C	0.1196673	0.852307681	-0.568189969	0.180454567	1.791339883
YBR139W	0.362137527	0.477605317	0.935571175	0.023152291	7.297413842
YBR140C	-0.291872527	0.542797933	0.97441229	0.008335291	6.584099865
YBR141C	-1.91998812	8.20E-08	-1.344696099	0.000337507	4.075479014
YBR141W-A	0	1	0	1	-4.776081025
YBR142W	0.667320354	0.229592139	-0.388821093	0.547015894	3.677709957
YBR143C	0.184226694	0.730849318	0.03233607	1	7.504111673
YBR144C	-2.350172753	8.10E-05	-1.346125397	0.030752519	-1.025592195
YBR145W	-1.845622211	3.21E-06	-0.733627458	0.106546087	8.081004804
YBR146W	-0.039948839	0.971767598	-0.275072819	0.485431487	4.788383054
YBR147W	-0.655634906	0.172951905	-0.292008694	0.623391659	3.585648046
YBR148W	-1.383976457	0.002227161	-1.009043988	0.033184249	1.250840428
YBR149W	-1.165719448	0.010668891	-1.097822603	0.015131802	6.739416924
YBR150C	0.50352309	0.283618394	0.312325463	0.562942243	2.059157504
YBR151W	-0.012598346	1	0.104141702	0.869377431	5.408290945
YBR152W	-0.351296896	0.605457055	-0.905358	0.103117507	1.063279056
YBR153W	0.155548918	0.7231992	-0.03625431	0.991833591	3.245412384
YBR154C	0.64396935	0.267791528	-0.297088475	0.679564766	4.382887033
YBR155W	0.559419862	0.343862497	-0.270340567	0.719742608	3.207447706
YBR156C	-0.251161608	0.629716756	-0.549449053	0.213673559	1.947525193
YBR157C	-0.739502053	0.056322923	-0.581713237	0.143822765	3.148873946
YBR158W	0.52308217	0.243782028	0.419495903	0.374749967	6.586127082
YBR159W	-0.056010321	0.948059949	-0.072780792	0.92517669	6.914704086
YBR160W	-0.263577032	0.471752844	-0.2934723	0.41802491	3.865419819
YBR161W	0.797786618	0.014405638	0.716248602	0.027919249	3.929261698
YBR162C	0.03075461	1	-0.14133658	0.837888153	11.17831354
YBR162W-A	0.509696618	0.258510385	0.327024847	0.515445845	3.860428958
YBR163W	0.29903633	0.472440735	0.263615105	0.550419087	3.885107
YBR164C	0.057913581	0.952436194	-0.709661318	0.066444887	4.576616019
YBR165W	0.259711537	0.583992959	0.572842158	0.1510326	3.518684274
YBR166C	0.116406128	0.821680458	-0.025938196	1	4.115093642
YBR167C	-0.129913856	0.853204058	-0.31205953	0.577230458	2.610102947
YBR168W	0.278836382	0.445169371	0.180666423	0.67135902	3.730018673
YBR169C	0.822590434	0.094439417	1.205504098	0.006553293	4.088349125
YBR170C	-0.024834938	0.997156235	-0.183389633	0.659038268	3.825042339
YBR171W	0.260364684	0.6142289	-0.227959057	0.686021693	5.097281369
YBR172C	0.84338836	0.018123476	0.719766331	0.043911221	4.782709829
YBR173C	-1.226274411	0.00071774	-0.668678678	0.093816348	6.006449693
YBR174C	-0.571464534	0.273094507	-0.250159061	0.698777695	1.568882072
YBR175W	-0.264526423	0.508477699	0.110632632	0.838308342	5.150076118
YBR176W	-0.504869555	0.241728609	-0.473961348	0.28043986	2.84941512
YBR177C	-1.128632362	0.005950527	0.359596053	0.495414157	8.106496447
YBR178W	-0.130777655	0.965227089	0.898995618	0.21654089	-1.39060633
YBR179C	-0.839559012	0.02014246	-0.621701726	0.096433759	3.643355212
YBR180W	-0.851858384	0.058839671	-0.236864716	0.699677474	1.389062365
YBR181C	0.037984223	0.990094281	-0.612584106	0.1510326	9.655501083
YBR182C	-0.218215434	0.605457055	0.768176962	0.015962306	3.145591062
YBR182C-A	-0.900037045	0.200290138	-0.668279784	0.373326224	-1.257129165
YBR183W	1.076319364	0.013629818	1.274487276	0.00225777	4.849273797
YBR184W	-0.791996147	0.13827218	-1.170600191	0.017245851	1.083293306
YBR185C	0.647614624	0.052739485	0.929672467	0.002308648	3.987656235
YBR186W	-1.719741676	5.96E-08	-1.506504622	3.25E-06	2.699554907
YBR187W	-0.057057163	0.963123285	-0.20291779	0.732447463	8.500595309
YBR188C	-0.029312181	1	-0.425195058	0.406854185	2.683897606
YBR189W	0.091593605	0.910569492	-0.223483302	0.708617253	10.18584219
YBR190W	1.447294982	0.001713215	0.065464065	0.973200422	3.933481664
YBR191W	0.57199319	0.290514744	0.213017173	0.761799831	9.52375865
YBR191W-A	0.602497946	0.16518806	0.065144043	0.953445526	3.334867178
YBR192W	0.319842546	0.370201024	0.187806614	0.659038268	3.249265408
YBR193C	-0.368750597	0.316773419	0.079926435	0.902847783	3.644602277
YBR194W	-0.141064116	0.794117419	-0.48300102	0.234930205	2.473111173
YBR195C	0.122096919	0.793539774	0.132196667	0.785442138	3.21294883
YBR196C	-0.627628804	0.098360928	-0.057259613	0.955505417	10.98632601
YBR196C-A	-1.18045111	0.05327767	-0.775493464	0.230474765	-0.411851446
YBR196C-B	-1.516762619	0.000105743	-1.33465726	0.000976342	0.781712096
YBR197C	-1.115837256	0.014400087	-0.863426978	0.063459194	4.973502764
YBR198C	-1.052469553	0.02014246	-0.865844687	0.057236263	5.07178402
YBR199W	0.394520789	0.310765586	0.297700122	0.478447282	6.505866365
YBR200W	0.184549636	0.659242336	-0.425565422	0.22368298	3.740488868
YBR200W-A	-1.685856211	0.046985711	-1.057827176	0.255679335	-1.784548089
YBR201C-A	-1.075276992	0.009746334	-0.52073493	0.275198068	3.239455896
YBR201W	0.149973558	0.752248633	-0.296563975	0.490417799	3.213800016
YBR202W	0.301870198	0.484887909	0.015442649	1	4.454335749
YBR203W	-0.588768748	0.098360928	0.162560855	0.737580413	4.107371643
YBR204C	0.56976385	0.155547505	0.105767214	0.875271819	3.575274258
YBR205W	-0.267825575	0.588698085	-0.421088138	0.354065081	6.889120102
YBR206W	-0.375631087	0.534080441	0.008589085	1	2.236283875
YBR207W	0.685478274	0.098782908	0.567254085	0.178068046	6.544211551
YBR208C	-0.452081542	0.425402948	1.50818466	0.000784503	6.479150867
YBR209W	-1.179947127	0.006289293	-1.808685791	1.44E-05	1.164728006
YBR210W	0.269875424	0.498835732	0.219119639	0.617036727	4.842484807
YBR211C	0.333942714	0.459632176	-0.050833892	0.97684464	2.460930013
YBR212W	0.636895956	0.12168259	1.08070327	0.002893339	6.896932279
YBR213W	-1.405846112	0.001034203	-1.201769707	0.005922791	2.413345136
YBR214W	-0.52174413	0.3359313	0.484164167	0.381085519	7.095547779
YBR215W	0.680669579	0.071783566	0.339919039	0.440595501	2.60076759
YBR216C	0.120983784	0.832863966	0.43643474	0.290065215	4.321240107
YBR217W	0.455314939	0.374107556	-0.160635197	0.829957785	2.229156153
YBR218C	-0.276478659	0.596028192	0.469620378	0.31390693	8.552283692
YBR219C	-0.298172069	0.773587309	-0.709843037	0.446725579	-1.932138241
YBR220C	0.00140632	1	0.325972666	0.422269817	6.678061952
YBR221C	-0.11958289	0.847965811	-0.013238863	1	10.08200315
YBR221W-A	-0.141348126	0.912367131	0.813286843	0.248931406	-1.304443564
YBR222C	0.009323695	1	0.48285848	0.28545993	7.600117642
YBR223C	-0.160197174	0.78355868	-0.012902994	1	3.051802665
YBR223W-A	0	1	0	1	-4.776081025
YBR224W	0.26778789	0.890690753	-0.500281982	0.753769419	-1.419805379
YBR225W	-0.645674899	0.603525857	0.050262247	1	0.111996148
YBR226C	0.510890539	0.351539735	1.26619426	0.004225459	1.056169185
YBR227C	0.036408262	0.992883432	-0.040214751	1	2.87106876
YBR228W	0.010303407	1	-0.024420579	1	2.782119682
YBR229C	0.499887834	0.201434195	0.843272251	0.014589915	6.948865491
YBR230C	0.604715538	0.200791963	1.057992431	0.010750434	5.957630143
YBR230W-A	0.095376844	0.942554901	-0.612903604	0.338261244	3.01383778
YBR231C	-0.686833316	0.085096413	-0.701315553	0.068518886	2.684442808
YBR232C	0.394220606	0.618048153	-0.111915067	0.992372259	-0.890778795
YBR233W	0.249016567	0.738038262	-0.33642265	0.661846405	1.588376538
YBR233W-A	0.595181313	0.167521162	-0.337276326	0.505623504	2.873226135
YBR234C	-0.687422299	0.111802561	-0.163033807	0.79580688	8.638302485
YBR235W	-0.067492497	0.944509326	0.554574454	0.212133585	6.906077656
YBR236C	0.155593762	0.715439554	-0.334930973	0.357384805	4.060004147
YBR237W	0.26481751	0.704972131	-0.219537774	0.780819607	1.887070467
YBR238C	0.709360356	0.148827207	0.812431497	0.079622307	5.823830269
YBR239C	-0.202592695	0.603525857	0.11007334	0.827092936	3.295068568
YBR240C	-1.389251839	0.00070326	-0.891569858	0.04009655	3.275495048
YBR241C	0.098333099	0.938445095	0.236399307	0.782227752	7.59967792
YBR242W	-0.276784718	0.494929693	-0.26809096	0.521542294	4.036194849
YBR243C	-0.303077839	0.585248553	-0.282527121	0.635631396	7.690333031
YBR244W	0.350010767	0.44380526	-0.038170015	0.999054864	3.819618933
YBR245C	-0.140251997	0.771240491	-0.70097638	0.036538626	3.382665041
YBR246W	-0.722202047	0.029124459	-0.152872733	0.747569372	5.009410895
YBR247C	0.318770347	0.492949151	-0.212813612	0.694126449	4.085073583
YBR248C	-0.173661492	0.706127406	-0.452364974	0.219131546	5.589217456
YBR249C	-0.37974898	0.375906386	-0.001018874	1	9.774948307
YBR250W	-0.915525031	0.071770198	-0.664386978	0.212536701	1.58310359
YBR251W	0.265926324	0.695295107	-0.643588994	0.257494931	2.944631707
YBR252W	-0.868034954	0.025164347	-0.686378466	0.081508084	5.699468201
YBR253W	-0.108461702	0.865710964	-0.539516626	0.191737865	3.497520256
YBR254C	0.303327865	0.499849563	-0.261462153	0.600240719	3.374849155
YBR255C-A	0.010060283	1	0.358949971	0.370253955	3.519129161
YBR255W	0.606037824	0.175889823	-0.181864713	0.772268937	2.396500504
YBR256C	0.525625688	0.194454622	-0.073876348	0.931278799	6.940141584
YBR257W	0.527317771	0.301277886	-0.303081982	0.62684942	2.849122814
YBR258C	0.299012151	0.642318866	-0.357651362	0.602035681	1.682114377
YBR259W	0.478046129	0.283209699	0.350260329	0.468340081	2.89817465
YBR260C	0.066417253	0.912378581	-0.13996122	0.765840946	3.30990051
YBR261C	-1.018051734	0.005082359	-0.988471709	0.006003379	4.819666283
YBR262C	1.06276676	0.001541786	0.506893589	0.190063608	3.653874191
YBR263W	-0.57090181	0.2180724	-0.290040597	0.602035681	7.96779976
YBR264C	0.286198857	0.575492008	-0.481786019	0.305415827	2.604022016
YBR265W	-0.702190978	0.071605375	-0.253115836	0.611463053	6.122787977
YBR266C	0	1	0	1	-4.776081025
YBR267W	0.519625497	0.229779103	-0.489292409	0.26883252	3.733836707
YBR268W	0.124403816	0.775318375	-0.062860829	0.926746749	3.742646528
YBR269C	-0.361249413	0.425554415	0.340518367	0.466365618	5.81483201
YBR270C	-1.408902835	0.000604469	-1.218379263	0.003529986	2.59309452
YBR271W	0.544983477	0.242484665	-0.638411749	0.157774055	3.290305218
YBR272C	-0.120009093	0.791612448	-0.265779442	0.489569819	3.524572457
YBR273C	0.021176754	1	-0.611479997	0.073985766	3.445661083
YBR274W	-0.442816505	0.218938532	0.096063106	0.871864461	4.985563724
YBR275C	0.26692834	0.534551152	0.142873764	0.78789396	3.111688611
YBR276C	0.305741742	0.461801152	0.453202671	0.233912653	4.777722703
YBR277C	-0.268823447	0.721629089	-0.989171913	0.074776182	0.291400923
YBR278W	-1.195580211	0.001654368	-1.474376263	7.65E-05	2.792116295
YBR279W	0.758665272	0.109755061	-0.163899053	0.826470594	3.069616875
YBR280C	-0.696876233	0.075355432	-0.043579488	0.981998848	3.428889164
YBR281C	0.059307512	0.933896008	0.151973054	0.748725543	3.755338835
YBR282W	0.591382417	0.316773419	0.446891105	0.485934278	2.540327089
YBR283C	0.453348103	0.286874361	0.461564201	0.274371243	10.04439833
YBR284W	-0.077590479	0.942773755	-0.240616751	0.720354522	1.327320143
YBR285W	-1.081774803	0.052783992	-0.797053363	0.167584496	1.826940921
YBR286W	-0.115265209	0.894520605	-0.141274223	0.871864461	10.91674653
YBR287W	-0.70552082	0.260108683	0.083679727	0.963278074	8.496076407
YBR288C	0.315484583	0.485338861	-0.201168059	0.710951235	3.683611896
YBR289W	0.329925325	0.533167127	-0.453096395	0.373927375	2.001739352
YBR290W	0.92829014	0.026289123	0.11084776	0.887721956	3.442096318
YBR291C	-0.94571916	0.00461276	-0.133631224	0.809183155	4.357418112
YBR292C	-0.69028278	0.14742345	0.059346747	0.979425107	0.665039207
YBR293W	0.188557553	0.681557681	0.435038646	0.251001254	6.3245398
YBR294W	-0.416539186	0.334690939	-0.694539655	0.068421841	3.709430563
YBR295W	-0.290321197	0.552155246	0.29879461	0.549923191	5.057349888
YBR296C	-4.471644824	3.81E-09	-4.866841483	2.62E-10	7.156010528
YBR296C-A	0.409687606	0.721629089	-0.746693378	0.501485689	-2.29477007
YBR297W	-0.339794691	0.5107941	-0.599271283	0.190195123	5.218689855
YBR298C	-0.438115857	0.325041713	-0.709162696	0.073339758	3.94899186
YBR298C-A	-1.99019937	0.004084171	-2.444860814	0.000715916	-1.68193229
YBR299W	-2.639050076	1.38E-14	-2.300027449	2.77E-11	2.822861235
YBR300C	-0.06383883	0.992889665	-0.433905777	0.626434812	-0.756050988
YBR301W	0.333738206	0.67540726	0.095981508	0.963062167	-0.720581398
YBR302C	-0.171623081	0.756443718	-0.231673515	0.670851646	7.138347406
YCL001W	0.680823515	0.098782908	0.696684962	0.0789518	6.00322138
YCL001W-A	-3.229379998	7.25E-08	-2.6505443	1.16E-05	0.999049511
YCL001W-B	-1.863323494	0.000110996	-1.562463733	0.001551695	1.573711581
YCL002C	0.145299329	0.778814634	0.135249079	0.813166202	6.276080747
YCL004W	-0.092083488	0.870655337	0.090545003	0.888019045	3.021378447
YCL005W	0.348894531	0.373564582	0.75621945	0.021534568	5.966344438
YCL005W-A	0.354518938	0.441321927	0.243728284	0.645659167	4.460353843
YCL007C	0.160486947	0.844642942	1.033317328	0.040233698	2.365648062
YCL008C	-0.008559935	1	0.581983495	0.190063608	5.670526964
YCL009C	-0.541723324	0.328486414	-0.23952919	0.732447463	11.09999375
YCL010C	-0.506138371	0.23802491	-0.265116546	0.605686428	3.841373732
YCL011C	-0.479442449	0.218740659	-0.548577488	0.141279101	6.30685267
YCL012C	0.368109262	0.339600816	1.020282778	0.001070995	3.468092996
YCL014W	0.064873326	0.930067455	-0.049208809	0.96457395	3.692073128
YCL016C	0.168024512	0.731582043	-0.314978248	0.47320977	2.707279117
YCL017C	-0.685552671	0.096149293	-0.04163035	0.990421462	7.389681949
YCL018W	-2.515782837	8.69E-12	-1.556489945	4.98E-05	11.69599996
YCL019W	-0.592974394	0.094186885	-1.146013316	0.000235828	3.306901322
YCL020W	1.780352794	0.233143429	2.055607021	0.17612519	-2.351476612
YCL021W-A	-0.09421489	0.90954176	0.205316276	0.731488944	2.191880253
YCL022C	-3.496835848	0.349262748	-3.307410927	0.51113779	-4.494921499
YCL023C	0.59748565	0.542797933	1.078761259	0.289368671	-2.35592367
YCL024W	0.228972769	0.663544219	-0.308732325	0.548417642	2.387828695
YCL025C	0.453284189	0.5234844	2.717338199	3.33E-07	9.201903754
YCL026C-A	-1.796442152	6.65E-07	-1.673037778	5.79E-06	1.671376832
YCL026C-B	0.489894577	0.249381765	1.636186208	1.52E-06	3.347215333
YCL027W	-0.157552904	0.776732025	0.11720485	0.865389808	2.523514282
YCL028W	-0.673879182	0.132329033	-0.603379795	0.178577292	5.893187759
YCL029C	-0.582815802	0.179098466	-1.00133012	0.009455362	2.623956885
YCL030C	-1.328367509	0.000122034	-0.180018539	0.740645101	9.141063046
YCL031C	1.018367363	0.051818221	-0.115732757	0.916457242	3.661924713
YCL032W	0.279233099	0.563532572	-0.109897378	0.88782874	2.506063032
YCL033C	-1.33404889	0.002385331	-0.762144963	0.112174799	5.55837455
YCL034W	-1.040508899	0.030958811	-0.852581119	0.079484966	5.083914399
YCL035C	-0.321911426	0.449729628	-0.413216347	0.30713323	5.462882875
YCL036W	0.341098124	0.412985636	-0.017067284	1	3.269652638
YCL037C	1.426341363	0.001668567	0.631081055	0.256539629	0.125722099
YCL038C	0.271906184	0.599259443	0.308928714	0.55154269	7.044239569
YCL039W	0.453179725	0.252609826	0.728174446	0.03826747	4.789977821
YCL040W	-1.525272932	0.043497616	-1.637860517	0.023756192	10.09087302
YCL041C	-1.088219569	0.233009029	-1.510139187	0.072442875	5.56746432
YCL042W	-1.626197312	0.081504473	-2.189255085	0.011492689	6.760729752
YCL043C	-0.3524249	0.499866054	-0.113872387	0.888259132	11.37523636
YCL044C	-0.143379753	0.791272201	0.557573562	0.153435491	5.709591268
YCL045C	0.524998136	0.216903497	0.876828879	0.019463779	8.63613696
YCL046W	0.75920418	0.278220244	0.865175998	0.200106093	3.440680066
YCL047C	0.403383859	0.348264226	0.049596018	0.972331133	3.078697308
YCL048W	0.011347234	1	0.427126602	0.455839264	0.516400677
YCL048W-A	-0.793721303	0.320026846	0.358673187	0.722699178	2.496578178
YCL049C	-0.401156304	0.374994979	0.170473561	0.767066378	6.717865965
YCL050C	-0.287355022	0.517626498	-0.141821342	0.803492919	6.208908175
YCL051W	0.60631752	0.088707291	0.772238	0.018502727	3.344588293
YCL052C	0.30457843	0.467567264	0.606988615	0.088259595	4.426175487
YCL054W	1.042512938	0.009840338	0.242040582	0.673221703	3.443057882
YCL055W	0.147686799	0.834678683	-0.588010295	0.250103158	3.071744904
YCL056C	0.501010567	0.286587169	0.258291922	0.654385844	2.592530916
YCL057C-A	0.103547834	0.86652559	0.351291158	0.426005812	6.182671391
YCL057W	-0.140278261	0.788988024	0.31908261	0.464006667	6.908592992
YCL058C	0.058660853	0.963827913	0.22197336	0.715404989	3.718886129
YCL058W-A	0	1	0	1	-4.776081025
YCL059C	0.568380599	0.365016695	-0.451753458	0.504610469	4.532695083
YCL061C	0.735343305	0.137468615	0.022142758	1	1.883737323
YCL063W	0.648914578	0.067943798	0.764616533	0.022257132	2.993708074
YCL064C	-4.09910008	4.33E-06	-0.583527834	0.63241553	5.143797798
YCL065W	-1.303583885	0.009202293	-1.032659822	0.04389769	0.436298384
YCL066W	0	1	0	1	-4.776081025
YCL067C	0.339194258	0.504083826	-0.068771989	0.96229846	2.369611127
YCL068C	-8.301080057	0.000705734	0.104549695	1	-1.037490851
YCL069W	0.134458159	0.908127477	-0.716274871	0.34522966	-1.210590957
YCL073C	0.408781792	0.754200803	1.081829908	0.210511215	-2.306838262
YCL074W	5.764230786	0.003611155	6.281115601	0.000535666	-2.97252636
YCL075W	4.289488796	0.127182818	0	1	-4.310738955
YCL076W	4.897573032	0.051458126	4.77312144	0.060850037	-3.727877706
YCR001W	0.268504615	0.756586859	0.130723099	0.934628606	-0.671695375
YCR002C	-0.249613749	0.608579844	0.126838888	0.841252963	6.016888738
YCR003W	0.320630124	0.515711941	-0.036056566	1	2.990371113
YCR004C	-0.47727887	0.254128921	-0.45322812	0.282608181	6.339795661
YCR005C	-0.403538933	0.341901418	0.51967147	0.192841623	8.005666489
YCR006C	0.96398822	0.088528281	0.154028709	0.903821883	0.098794419
YCR007C	-1.137120266	0.024669393	-0.876027855	0.093793628	1.754391911
YCR008W	0.722208526	0.054885732	0.637485752	0.088187567	5.784220899
YCR009C	-0.464259688	0.216458861	-0.867921749	0.007528585	5.019204117
YCR010C	-0.084901911	0.929158852	0.017376099	1	1.674969976
YCR011C	-0.344951936	0.49882206	-0.391822019	0.432540033	6.767780227
YCR012W	-1.474170331	0.002217024	-1.139709276	0.021519668	14.24163706
YCR013C	-1.385913919	0.010987724	-0.954275335	0.093816348	10.08018424
YCR014C	-0.814938503	0.080026455	-1.018429499	0.019701927	2.208584402
YCR015C	-0.422232067	0.36715418	-1.075030197	0.00546184	2.302704902
YCR016W	0.53279026	0.360886461	-0.288453648	0.684952839	3.476965099
YCR017C	0.028637105	1	0.276329992	0.659038268	9.774782299
YCR018C	-0.100384725	0.843108546	-0.333236439	0.367530147	3.874016432
YCR018C-A	0.177000103	0.771240491	0.645167342	0.152142645	2.016710147
YCR019W	-0.267689032	0.556785602	-0.165388151	0.761219226	2.731949346
YCR020C	-0.097917482	0.912976697	-0.024312157	1	1.752309046
YCR020C-A	0.093697811	0.870023452	0.178989471	0.715611886	3.869237194
YCR020W-B	0.596531461	0.235329056	0.057767209	0.974850577	2.704194574
YCR021C	0.594796675	0.091247936	0.625545583	0.06249269	3.935882416
YCR022C	-0.889254418	0.05474238	-0.618278051	0.21046047	1.029452129
YCR023C	-0.030529801	0.995531275	0.012635291	1	6.605789822
YCR024C	-0.603760253	0.076916781	-0.035078704	0.990421462	3.390998775
YCR024C-A	0.695637466	0.063456091	1.052541257	0.001858797	7.948274306
YCR024C-B	0.632683422	0.171399253	1.128701684	0.005166689	8.742184517
YCR025C	-1.029584832	0.033121882	-0.346461058	0.579346152	0.74902491
YCR026C	0.383555604	0.320866366	0.267621632	0.530994528	4.359907267
YCR027C	0.219898339	0.596260191	0.644657935	0.046664936	3.804853268
YCR028C	0.152652556	0.795124164	0.310204765	0.540142542	7.149956297
YCR028C-A	0.199542889	0.721629089	0.52390159	0.246088082	6.608062466
YCR030C	-0.167131388	0.791612448	0.767514626	0.081626299	6.766339357
YCR031C	0.128300406	0.824233555	0.25434864	0.615415512	10.93262816
YCR032W	-0.766875704	0.035523677	-0.198188502	0.69519702	3.963798632
YCR033W	0.151239034	0.721629089	-0.176086008	0.678429629	3.477738007
YCR034W	0.260503515	0.574752182	0.465968464	0.255272946	9.414234616
YCR035C	-0.226331446	0.595618284	-0.405454472	0.283935817	3.93625442
YCR036W	0.28112605	0.483514608	0.16897167	0.722520134	4.486676415
YCR037C	-0.168516703	0.769269765	-0.033942771	1	5.928182921
YCR038C	0.064460179	1	1.476983674	0.599362739	1.61915997
YCR038W-A	0	1	0	1	-4.776081025
YCR039C	0.302983031	0.551599587	-0.036497775	1	2.442629931
YCR040W	0.537633162	1	1.319722671	0.718518093	-4.179450313
YCR041W	-1.441500703	0.001013045	-1.139327465	0.011492689	1.047617925
YCR042C	-0.092487754	0.866632222	-0.656173399	0.046661407	3.718605719
YCR043C	0.284372071	0.54770062	0.936166212	0.010420898	5.734026616
YCR044C	-0.316521628	0.536131077	-0.140441818	0.835970513	7.012694541
YCR045C	-0.531127477	0.207044042	-0.055280103	0.966803505	5.098389372
YCR045W-A	0	1	0	1	-4.776081025
YCR046C	-0.262857416	0.577636408	-0.149301348	0.798071197	4.323423493
YCR047C	-0.390798249	0.322942877	-0.17669218	0.723141617	3.943149576
YCR047W-A	0	1	0	1	-4.776081025
YCR048W	-0.135642334	0.866159125	0.000671082	1	7.208509378
YCR049C	-0.041306945	0.996350403	-0.16146223	0.84672938	4.494525119
YCR050C	-0.309170102	0.571247706	0.120167933	0.885116193	3.619012831
YCR051W	-0.744121523	0.123534026	-0.460769366	0.382906019	6.087427315
YCR052W	-0.031512946	0.991344067	-0.230441018	0.623391659	4.038032624
YCR053W	0.510357145	0.314545617	0.690627809	0.140911893	8.922944946
YCR054C	0.282179167	0.573299098	0.317093882	0.527860082	3.543701964
YCR057C	0.448907283	0.297083281	0.375672057	0.400251778	5.43241465
YCR059C	-0.296564078	0.506724761	0.101012052	0.882002935	6.708564328
YCR060W	0.072531888	0.905246117	-0.098992587	0.862347522	4.258150547
YCR061W	0.551791177	0.282532779	1.322199176	0.002015121	5.919986183
YCR063W	-0.187303785	0.758852497	-0.079236633	0.942996864	1.108875802
YCR064C	-0.92250856	0.198230969	-0.421729804	0.628697663	0.36832324
YCR065W	0.614639154	0.058661349	0.728046002	0.017160726	4.445113692
YCR066W	0.902820462	0.229225873	0.300396845	0.761498861	1.365395006
YCR067C	0.085534587	0.906327357	0.520744626	0.211696376	7.714292362
YCR068W	0.36617348	0.571247706	0.556038144	0.351361263	6.428622262
YCR069W	-0.012241019	1	0.621790317	0.133352117	7.699650871
YCR071C	0.35227133	0.426918189	0.185797528	0.732011468	2.900651449
YCR072C	0.07642393	0.893916465	-0.115796121	0.824530016	4.232756623
YCR073C	-0.461287991	0.226531598	-0.164158397	0.740998886	4.888274865
YCR073W-A	-1.141948525	0.016319305	-0.613240306	0.246088082	5.481307603
YCR075C	-0.525776517	0.254419698	-0.514003216	0.26491522	5.674929043
YCR075W-A	0.437870626	0.349807942	0.383401435	0.434433582	1.752009454
YCR076C	-1.23846648	0.018123476	-1.153504699	0.025509279	4.192384459
YCR077C	0.448678456	0.261853344	0.777036402	0.026345037	6.497258542
YCR079W	-0.227284007	0.736189039	0.40765331	0.50414554	6.35299745
YCR081C-A	0	1	0	1	-4.776081025
YCR081W	0.398144736	0.339600816	0.745093619	0.037581042	3.231959312
YCR082W	0.004126213	1	-0.13089023	0.813994556	5.015401614
YCR083W	0.416926895	0.352947669	0.504940971	0.23944242	4.098748598
YCR084C	0.307356131	0.54770062	0.572262697	0.199231432	8.272664369
YCR085W	0.165036728	0.846162658	-0.116961036	0.948838305	-0.282314577
YCR086W	-0.362718286	0.54770062	-0.498561737	0.381527916	2.045654978
YCR087C-A	0	1	0	1	-4.776081025
YCR087W	0.116109038	0.863925052	-0.387390408	0.442047965	3.299130745
YCR088W	-0.609074387	0.137841536	-0.808321689	0.032130066	5.355865838
YCR089W	-0.180783668	0.761481342	-0.231497815	0.696417144	6.171235251
YCR090C	0.148455547	0.813839602	-0.506122212	0.28545993	4.63821546
YCR091W	0.723780475	0.232225482	0.026749977	1	1.437920573
YCR092C	0.067871122	0.912367131	0.041505512	0.975276707	3.120738606
YCR093W	1.028213929	0.005440284	1.54865344	7.65E-06	4.721097112
YCR094W	0.365053732	0.36559737	-0.001534125	1	4.916931723
YCR095C	0.376327741	0.402934699	-0.314641593	0.519294133	3.248964791
YCR095W-A	0.370937978	0.67540726	0.300193527	0.77412589	-1.215379637
YCR096C	0.138777385	0.857249077	-0.107080489	0.921342729	1.518918633
YCR097W	0.58458834	0.143815375	0.08322167	0.91404191	3.868090064
YCR097W-A	0.298536882	0.769643491	-0.04094121	1	-1.678187633
YCR098C	-0.863338394	0.087191803	-1.133623571	0.014881967	3.063162258
YCR099C	0.518551248	0.32295966	1.069326905	0.015862505	1.336706759
YCR100C	0.569816663	0.315715706	0.893488771	0.075474066	1.744457362
YCR101C	0.959486319	0.238168385	0.831687239	0.324007799	0.524315873
YCR102C	-0.067536221	0.928656959	0.730364378	0.031300704	2.723719172
YCR102W-A	-0.435281596	0.611366634	-0.145294857	0.932922773	-1.163015682
YCR104W	-0.222922426	0.86652559	0.178841303	0.900567855	-0.503927242
YCR105W	0.11536889	0.804535008	0.213901089	0.609978656	3.192524768
YCR106W	0.390928105	0.520518022	0.442751095	0.464768184	3.376569496
YCR107W	-0.24553175	0.54494938	0.337724518	0.378264599	3.603655319
YCR108C	0.177582574	1	-0.619920617	0.887581419	-4.046282404
YDL001W	0.530616231	0.268501339	-0.15773772	0.829957785	2.432185222
YDL002C	0.170491494	0.729447073	-0.551475286	0.151054409	3.567171114
YDL003W	-0.262637324	0.523876236	-0.595982404	0.082911044	3.173819857
YDL004W	1.036615763	0.002024009	1.2559156	0.000122763	6.445581331
YDL005C	0.569201431	0.13380327	-0.254141411	0.591923058	3.148118677
YDL006W	-0.170933977	0.674570721	-0.473620857	0.13958046	3.825895818
YDL007C-A	-2.465848979	0.169464224	-2.493119725	0.208524495	-3.676494487
YDL007W	-0.247493816	0.60725556	-0.852180388	0.02017158	5.193811241
YDL008W	-1.164208278	2.03E-05	-1.018797671	0.000285638	3.767685086
YDL009C	-0.566892587	0.28288387	-1.107354358	0.016076378	1.717936344
YDL010W	-0.054399473	0.952436194	-0.748844236	0.027996138	3.734492833
YDL011C	-0.103768616	0.905725479	-0.984188332	0.029006134	1.922636238
YDL012C	0.024374733	1	0.701108722	0.045240686	3.387376125
YDL013W	0.780691612	0.022577245	0.358468335	0.374418905	2.946499797
YDL014W	0.398666312	0.343701015	0.311025608	0.494059829	8.621745807
YDL015C	0.04897242	0.968579472	0.177583966	0.744331975	8.970384009
YDL016C	-0.619226218	0.499461415	0.169330713	0.91404191	4.55692694
YDL017W	-0.00384003	1	-0.01469043	1	2.172236921
YDL018C	-0.109187497	0.81633437	-0.482453362	0.137713746	4.273228232
YDL019C	-0.183263353	0.731582043	-0.062731543	0.954645067	4.5742244
YDL020C	1.121650012	0.000750302	0.87406802	0.010852946	4.42084106
YDL021W	-1.922680275	2.33E-07	-1.902259574	3.77E-07	3.850343738
YDL022C-A	0.612806229	0.830666119	0.466130154	0.936135563	-3.649285114
YDL022W	0.177851163	0.731102434	0.839038572	0.022544424	7.256571898
YDL023C	0.29534079	0.500448991	0.73529825	0.038440793	4.707553658
YDL024C	1.528512949	0.391344792	1.14811096	0.55290469	1.414244691
YDL025C	0.548819257	0.121630586	0.603299835	0.073339758	3.576675168
YDL025W-A	0	1	0	1	-4.776081025
YDL026W	0.295418539	0.721635062	0.884798698	0.134287954	-0.265274955
YDL027C	0.189463473	0.678909564	0.725329028	0.030150841	4.341641058
YDL028C	0.767380147	0.122352375	0.152955965	0.85025174	2.156431922
YDL029W	-0.244218639	0.600233911	-0.22245344	0.659038268	6.062143283
YDL030W	-0.746029918	0.024121304	-0.760444973	0.018620714	3.032478121
YDL031W	0.795135558	0.109357557	-0.163767141	0.833070634	3.606134572
YDL032W	0.73054339	0.448732609	-1.229944712	0.201191893	-1.685368832
YDL033C	-0.406681972	0.340615409	-0.162932656	0.766230947	2.883067097
YDL034W	0.713790217	0.571160913	0.682407557	0.617019809	-0.203441696
YDL035C	0.571239821	0.131952726	0.312746252	0.472436088	4.722840836
YDL036C	-0.470529248	0.209775525	-1.120996924	0.000411824	3.532437962
YDL037C	1.366826751	0.047721668	1.046771746	0.13958046	2.229509672
YDL039C	0.658347061	0.160107344	1.137888541	0.005693522	4.078287703
YDL040C	-0.179362055	0.710092395	-0.73752614	0.033868603	5.348470768
YDL041W	-0.059454563	0.999637549	0.033899224	1	-0.075451262
YDL042C	0.181517115	0.687998764	0.554308818	0.109101113	3.553699155
YDL043C	0.299355766	0.616724996	-0.717729424	0.152375423	2.616031052
YDL044C	0.148785263	0.802960598	-0.445830514	0.340753858	2.076698268
YDL045C	-0.035416648	0.981899136	-0.139928039	0.765440813	3.568713753
YDL045W-A	0.636440952	0.210020931	0.495228615	0.357288414	2.97516537
YDL046W	-0.380873522	0.544035421	-0.002959252	1	9.444289847
YDL047W	0.358087296	0.335222727	0.714027342	0.023834692	5.154870722
YDL048C	0.068902167	0.963179354	1.456785463	0.001481568	4.623785962
YDL049C	0.293170701	0.506611251	0.803038114	0.022403947	3.076954265
YDL050C	0.262572286	0.719015384	-0.411940295	0.553889872	2.251555798
YDL051W	0.382989328	0.519204885	-0.460175072	0.42794869	5.814445242
YDL052C	0.53292475	0.218740659	0.422880985	0.353342769	6.79872377
YDL053C	0.330368724	0.438447802	-0.190470079	0.713703546	4.249304354
YDL054C	0.012520573	1	0.538969422	0.194011001	7.27700248
YDL055C	-0.100363703	0.872010196	-0.182068955	0.734166954	9.584674128
YDL056W	1.212736214	0.023897566	0.307429002	0.680776002	2.040106885
YDL057W	-1.0769382	0.032405524	-0.838609814	0.103462437	2.030915528
YDL058W	-0.141373527	0.795136303	0.107167896	0.877505887	3.86918214
YDL059C	-0.283031933	0.644341121	-0.942828011	0.045578234	1.642667197
YDL060W	0.441991635	0.373706682	-0.499258766	0.307507084	3.982537373
YDL061C	0.879055621	0.061253199	1.109838145	0.01095125	9.207066319
YDL062W	0.761914393	0.317601006	0.043045219	1	0.715569293
YDL063C	0.440046399	0.440554756	0.026365133	1	4.112491321
YDL064W	-0.223188166	0.586067391	-0.166733802	0.722520134	4.074063728
YDL065C	0.620763122	0.153687852	0.041349247	0.991084328	3.180613952
YDL066W	0.248644432	0.621520629	0.628871641	0.123107507	7.872247233
YDL067C	1.108934005	0.006279618	1.550794514	5.76E-05	6.564910585
YDL068W	0.464679177	0.423525324	-0.034666373	1	0.75804944
YDL069C	0.074943929	0.95141704	-0.596349529	0.287356721	2.041115269
YDL070W	0.755475625	0.035687628	-0.359227565	0.39473195	4.340064582
YDL071C	-0.712935346	0.236912867	-0.787541958	0.180439946	2.080460642
YDL072C	0.071052323	0.936766223	0.235492862	0.670372677	8.355680077
YDL073W	0.320277225	0.485377364	0.914400299	0.011921898	5.09449477
YDL074C	0.230575755	0.659936875	-0.617118301	0.142607439	4.019627147
YDL075W	0.696910352	0.235852711	0.117232855	0.915951575	8.893883262
YDL076C	-0.091128833	0.861611558	-0.067508416	0.92448355	3.915813723
YDL077C	0.267157067	0.532934902	0.209960946	0.66077274	2.79054873
YDL078C	-1.052283591	0.008186046	-0.681881789	0.107670374	6.252907923
YDL079C	-0.964497999	0.001932888	-0.65479086	0.046590387	3.954484427
YDL080C	-0.47286812	0.191589797	-0.458993464	0.204293588	3.727750688
YDL081C	0.256703919	0.594291279	0.372224163	0.40486835	10.9033681
YDL082W	0.542292014	0.318646441	0.162562697	0.834859263	8.240293183
YDL083C	0.484714318	0.326896827	0.661205407	0.148182589	10.03969246
YDL084W	0.26096042	0.653759825	0.432411297	0.40486835	7.746847026
YDL085C-A	0.783977125	0.026805967	0.521443044	0.167418412	3.407779934
YDL085W	-1.699083774	0.000335199	-0.80212396	0.131359192	2.576505548
YDL086C-A	-1.787407964	0.549936133	-1.977823886	0.499752026	-3.752055063
YDL086W	-0.919769303	0.022549594	-0.404048572	0.392569309	7.342875809
YDL087C	-0.660350461	0.209775525	-0.77298024	0.125354741	1.42339197
YDL088C	0.40753044	0.252368057	0.438126777	0.208752573	3.424688437
YDL089W	0.321021003	0.459359405	0.426585117	0.297369645	3.396454086
YDL090C	-0.130901624	0.794352738	-0.09851253	0.874539654	3.838568587
YDL091C	0.798416649	0.019900056	0.394852002	0.317247543	2.780260769
YDL092W	0.26278314	0.658134952	-0.181403703	0.797447707	4.540681341
YDL093W	0.464501109	0.243577777	0.505721953	0.191520878	6.082831476
YDL094C	0.240506255	0.65217363	0.454484378	0.329081105	1.78519425
YDL095W	0.446212967	0.314008678	0.323679318	0.502902656	8.519976436
YDL096C	1.168304389	0.086103661	0.17537534	0.88572861	3.797008187
YDL097C	-0.083779997	0.906327357	-0.578988977	0.141252947	5.355512662
YDL098C	0.545750491	0.345364359	0.095901537	0.932487984	2.021475786
YDL099W	-0.071859521	0.933495674	-0.794318744	0.039955918	3.498149701
YDL100C	-0.663474593	0.099092534	-1.067385835	0.002893339	6.730590463
YDL101C	0.141380087	0.783431239	-0.217846457	0.657194977	2.9177992
YDL102W	0.212840085	0.614316329	0.411052657	0.262920975	3.592700937
YDL103C	-0.317350474	0.406258408	-0.772354575	0.013980799	3.790265411
YDL104C	-0.851274681	0.035784257	-0.841307861	0.034633034	2.366634918
YDL105W	-0.978467227	0.032326369	-1.235530633	0.004459118	1.858754627
YDL106C	0.402668773	0.381268748	0.630312519	0.126971797	2.768511027
YDL107W	-0.134253038	0.826306812	-0.437763326	0.338889777	2.237859362
YDL108W	-0.500434056	0.113795943	-0.693003285	0.01652273	3.636161884
YDL109C	-1.80185589	0.000915665	-1.591619382	0.003682512	2.819488859
YDL110C	-0.765916749	0.064065925	-0.293349023	0.568965678	3.274162177
YDL111C	0.238597862	0.621766881	0.246641778	0.627006617	4.994893839
YDL112W	0.194777381	0.674570721	0.714367296	0.037424421	5.197851229
YDL113C	0.491522652	0.301074553	-0.069843604	0.958500928	2.985268202
YDL114W	-1.521433497	0.029790289	-1.033822065	0.152853043	-1.052590863
YDL114W-A	-0.512615423	0.749985045	0.044506888	1	-3.007341662
YDL115C	-0.037732833	0.975155942	-0.261768104	0.498405124	3.114866351
YDL116W	0.466031354	0.232225482	0.366757795	0.374418905	4.307750393
YDL117W	0.315189269	0.378430127	-0.094325191	0.866997361	3.73670831
YDL118W	0.961527469	0.128952586	-0.082235026	1	-0.465145088
YDL119C	0.087662993	0.930947777	-0.188629792	0.813994556	1.791556388
YDL120W	-0.274490694	0.477704203	-0.191645927	0.663891828	4.900123482
YDL121C	0.163767779	0.790303215	-0.571019956	0.215894673	5.720120316
YDL122W	0.728526103	0.093798805	0.279167306	0.610686475	4.237222791
YDL123W	-0.440576091	0.404655277	0.020702165	1	5.470715791
YDL124W	-1.374797266	0.000601888	-0.862837975	0.04271802	5.738962405
YDL125C	-0.383053228	0.467497644	-0.293849647	0.616436969	8.686294106
YDL126C	-1.063228666	0.023949094	-0.851344365	0.073409516	7.927824394
YDL127W	-0.688999449	0.072762785	-0.882137783	0.013497802	2.766710658
YDL128W	0.449377829	0.286874361	0.549511153	0.168045219	8.368637472
YDL129W	0.916029351	0.02242797	-0.374075341	0.455753826	2.271083722
YDL130W	0.728916158	0.083084009	0.759481429	0.057911043	10.75312658
YDL130W-A	-0.185208469	0.768828867	0.256655699	0.673221703	3.921780429
YDL131W	-0.830070166	0.027671874	-0.37416702	0.396019602	6.961890884
YDL132W	-0.747321944	0.047298916	-0.927348764	0.008455504	4.751808531
YDL133C-A	0.593534443	0.21273535	-0.097643363	0.91404191	7.04483706
YDL133W	0.401597951	0.243043498	0.26800624	0.486007289	3.596910952
YDL134C	-0.236554081	0.60182296	0.280570081	0.5304393	6.100537157
YDL135C	-0.340693251	0.398857511	-1.042568497	0.001155493	5.082773957
YDL136W	0.446774036	0.433942761	-0.058153816	0.981100312	8.257286435
YDL137W	0.098139046	0.882821052	0.337113708	0.474107281	7.430108801
YDL138W	0.525834708	0.181439448	0.864817288	0.012767801	5.359115228
YDL139C	-0.719653753	0.106456388	-0.608051425	0.178105434	2.08351988
YDL140C	0.186800283	0.732363578	0.384296512	0.415989864	7.947703728
YDL141W	0.036515402	0.985071117	0.3525603	0.392569309	6.081954065
YDL142C	-0.151123392	0.743595661	0.238740078	0.579797201	4.199414059
YDL143W	-0.037423066	0.981899136	-0.387891909	0.329081105	6.281286241
YDL144C	-0.943947082	0.094910367	-0.190672083	0.824530016	6.353067076
YDL145C	0.435760157	0.32295966	0.776644856	0.042589202	8.214916681
YDL146W	-0.717455319	0.030711694	-0.247650821	0.558108084	5.497249768
YDL147W	-0.16763918	0.768097789	-1.096240111	0.00361445	5.51225186
YDL148C	0.851601038	0.094910367	-0.304322655	0.651437075	3.40440561
YDL149W	-0.03929162	0.984838088	-0.292509646	0.555473769	2.616500792
YDL150W	0.370916549	0.468150416	-0.462823051	0.361594464	2.808151088
YDL151C	0.196257898	0.846779502	-0.932659357	0.171359137	1.035685993
YDL152W	2.577519655	0.001078745	0.695800341	0.577230458	-1.609523904
YDL153C	0.909303682	0.097106647	-0.351529894	0.617019809	3.452059609
YDL154W	0.327584755	0.577314492	0.621969506	0.228627722	0.964172869
YDL155W	0.875334218	0.01620398	-0.072467982	0.940902931	2.758302174
YDL156W	0.227153719	0.738986537	-0.482844874	0.408647244	1.143413435
YDL157C	-0.185550379	0.691069379	-0.457553027	0.226015317	5.492938065
YDL158C	-0.048918347	0.967306206	-0.305498346	0.502462285	2.860580623
YDL159C-B	0	1	0	1	-4.776081025
YDL159W	0.486147059	0.338735352	-0.231700532	0.724388148	2.476717808
YDL159W-A	1.881311587	0.035525768	2.005742377	0.019043181	-1.710223998
YDL160C	1.449327016	0.000359286	1.497420558	0.000235828	5.276164667
YDL160C-A	-0.372492301	0.371599428	-0.7876556	0.026173464	2.659838888
YDL161W	-0.094547725	0.845784325	-0.244827989	0.52295098	3.682202737
YDL162C	0.556206162	0.691644019	0.668153347	0.631985032	-2.109745164
YDL163W	0	1	0	1	-4.776081025
YDL164C	-0.227030207	0.532338278	-0.449180987	0.150066889	3.873836763
YDL165W	-0.364092268	0.315313504	-0.215766298	0.613234691	3.869433638
YDL166C	0.271555702	0.554497899	-0.463663757	0.265824416	3.927885904
YDL167C	0.689095526	0.093545989	-0.12362054	0.857757105	4.167827085
YDL168W	-0.268826889	0.513641889	-0.047727464	0.969468494	5.474628171
YDL169C	-0.029185746	1	0.031777609	1	1.973364272
YDL170W	0.336078128	0.408764178	0.593622669	0.093816348	4.760501457
YDL171C	-0.533657752	0.446532517	0.391464584	0.620285362	8.990035868
YDL172C	0.543958303	0.382223302	0.052628913	1	1.721084903
YDL173W	1.23826332	0.000180883	0.43078408	0.293747544	3.496326071
YDL174C	-0.601426197	0.187525134	-0.496783267	0.292046988	5.929673571
YDL175C	-0.758955498	0.068149263	-1.045916614	0.006553293	2.445282399
YDL176W	0.365872149	0.327332672	0.174273412	0.708867534	3.104681464
YDL177C	0.467172586	0.373662114	0.16640981	0.822156181	2.221629333
YDL178W	-0.222705135	0.595618284	0.090977948	0.882869949	4.848856803
YDL179W	-0.134971788	0.780852903	-0.378793348	0.317247543	3.243647705
YDL180W	0.860406889	0.011423968	1.283713043	5.16E-05	5.712281877
YDL181W	1.643084447	0.000207732	2.210151127	3.02E-07	4.661919591
YDL182W	-1.427431568	0.000991423	-0.912063045	0.04675032	7.929253402
YDL183C	-1.00627878	0.017267888	-0.858896509	0.043912525	2.075488071
YDL184C	0.226773401	0.659242336	0.173443837	0.761219226	8.024479354
YDL185C-A	0.459122296	0.504083826	0.313519356	0.691650815	3.345248685
YDL185W	-0.035310881	0.991344067	0.156253874	0.793306502	10.07089115
YDL186W	-2.781813467	2.45E-13	-1.815899326	2.31E-06	3.749676644
YDL187C	-2.444388605	0.000126782	-1.440621504	0.029576224	-1.417207566
YDL188C	0.252767467	0.538980952	0.794376389	0.012586384	6.136442938
YDL189W	0.624293579	0.11185364	-0.029484469	1	3.403761788
YDL190C	0.22316882	0.625863947	0.942060133	0.004931311	5.681308057
YDL191W	0.41239797	0.407118799	-0.088947305	0.924020586	8.342700065
YDL192W	0.699327699	0.152214676	-0.200724307	0.762344498	7.618990394
YDL193W	-0.44746984	0.234073259	-0.830605376	0.010852946	4.551427605
YDL194W	0.717515138	0.029079706	0.225349591	0.611621002	2.939132926
YDL195W	-0.026899846	1	0.082512306	0.931278799	7.730226251
YDL196W	0.211311219	0.936900736	-0.856808031	0.44663785	-1.716498121
YDL197C	0.214201592	0.721635062	-0.53206694	0.281886833	2.036132097
YDL198C	-0.566995408	0.172688127	-0.242719236	0.640237467	8.699498521
YDL199C	0.556226318	0.212757372	0.817105458	0.04231692	5.16312987
YDL200C	0.412236934	0.292302942	-0.00504221	1	3.492315234
YDL201W	0.164637236	0.748980919	-0.368996898	0.403075567	3.868291778
YDL202W	0.425840284	0.319282875	-0.205435327	0.707821762	3.258865919
YDL203C	-0.030043736	0.987650379	-0.265932622	0.474195146	3.539045285
YDL204W	0.385538541	0.501684141	0.518594962	0.339360281	2.044732584
YDL205C	0.974324545	0.031012809	0.608924402	0.212536701	3.651064129
YDL206W	0.795881686	0.02014246	0.969399697	0.002693415	4.908172012
YDL207W	-0.110978869	0.804781019	-0.703068387	0.01814746	3.389215355
YDL208W	0.87405495	0.085601527	0.108886306	0.91385994	5.913255449
YDL209C	0.813559981	0.108499161	0.06857676	0.967944967	1.78700182
YDL210W	0.209407937	0.666448522	0.716753264	0.046413175	3.765900971
YDL211C	-0.238748254	0.674187383	0.480091874	0.31207546	1.767230553
YDL212W	0.529637234	0.202365816	0.354860533	0.434168044	8.039195293
YDL213C	0.660825719	0.238168385	-0.040151141	1	4.171131841
YDL214C	-2.358127625	1.39E-09	-1.894045772	1.62E-06	4.610902313
YDL215C	-0.096063908	0.875476309	0.380564981	0.368391015	5.797702172
YDL216C	-1.21259206	0.001498036	-1.310367958	0.000556533	2.516539589
YDL217C	0.142793638	0.781959462	-0.46718075	0.241274582	2.769290905
YDL218W	-0.385518355	0.428508048	0.335181955	0.515019874	2.621520897
YDL219W	0.382781908	0.424170434	-0.301059386	0.566669087	4.495479149
YDL220C	-0.497469905	0.289905686	-0.702239381	0.102391081	3.732185884
YDL221W	-0.560986063	0.34703135	-0.13131674	0.894918854	2.157447621
YDL222C	-0.085974367	0.92676278	0.378594352	0.500682164	3.555825248
YDL223C	-2.227511298	2.65E-11	-2.043859734	1.40E-09	3.901050184
YDL224C	-0.128958746	0.851578034	0.385182451	0.458038999	7.168703775
YDL225W	0.088775906	0.912971844	-0.843091313	0.045864911	3.468399089
YDL226C	0.033662726	0.985926676	-0.186572719	0.686928408	5.123866889
YDL227C	-1.007089393	0.000356938	-1.411319136	1.99E-07	4.018290535
YDL228C	-0.117780481	0.906327357	0.303954657	0.677539536	7.358340346
YDL229W	-0.023980512	1	0.130786677	0.835047333	11.86729212
YDL230W	-0.308366447	0.415824902	-0.051420626	0.955341862	3.717656869
YDL231C	0.490841573	0.20125254	0.67087651	0.056110231	6.016811118
YDL232W	0.855581655	0.068630036	1.243725229	0.003610146	5.34937044
YDL233W	-0.560993586	0.238773362	-0.562679114	0.237287486	2.485966535
YDL234C	-1.288932805	0.000150718	-1.558361636	3.03E-06	4.209163934
YDL235C	0.243575137	0.564614724	0.100656688	0.868253728	4.609131991
YDL236W	-0.255231524	0.553489837	0.109524758	0.854282953	5.96779613
YDL237W	0.111612029	0.861509782	0.421685433	0.347142763	6.980858955
YDL238C	-0.436837691	0.441219914	0.07396625	0.965510082	2.31552394
YDL239C	0.004890573	1	0.504407919	0.390380227	2.479892174
YDL240C-A	-0.788637766	0.663919247	-0.164752604	1	-3.297992216
YDL240W	0.845927001	0.029790289	0.408744965	0.369741364	2.841493418
YDL241W	-0.875958642	0.025281248	-0.383558811	0.407389308	2.53525264
YDL242W	-0.305872189	0.615367164	0.450617958	0.433404023	1.276522221
YDL243C	-0.861153734	0.007540207	0.327039278	0.404782707	3.69239746
YDL244W	-0.163448567	0.771113535	0.06997703	0.946698615	4.370579823
YDL245C	0.715565979	0.121164879	0.691612237	0.131359192	1.641824169
YDL246C	0.503570076	0.241431196	0.243374323	0.651448886	2.091535033
YDL247W	0.073807693	0.901783834	0.521243271	0.116343382	3.305062499
YDL247W-A	0.296977401	0.68921895	0.714967272	0.233369759	-0.310461665
YDL248W	0.220079528	0.657320817	0.180726248	0.73758198	5.015400734
YDR001C	-0.373188785	0.432764324	-0.30475491	0.551406822	5.106094009
YDR002W	0.30375614	0.597471407	-0.594222894	0.233094137	6.690750627
YDR003W	-0.009282055	1	0.211349532	0.678836098	4.948514833
YDR003W-A	0.053970655	0.971785333	0.251930554	0.663006417	2.449262098
YDR004W	0.068477997	0.909517311	-0.131669648	0.784772264	3.213805661
YDR005C	-0.147882047	0.752837848	0.04729347	0.967179058	3.760906368
YDR006C	0.806409627	0.049808376	1.186266331	0.001544898	4.348370562
YDR007W	-0.405067705	0.275668063	-0.222648478	0.61520305	4.803409312
YDR008C	-0.255159628	0.712251833	0.18137701	0.834174743	0.700889663
YDR009W	-0.143744616	0.769211188	0.37537851	0.351029606	3.024752863
YDR010C	-0.57796069	0.331498766	0.300070544	0.680776002	1.278303611
YDR011W	0.838490663	0.038093364	0.854407601	0.029255546	7.527688053
YDR012W	-0.159403784	0.803720892	-0.054741731	0.976457957	12.19201948
YDR013W	-0.269469094	0.491231551	-0.301308338	0.435172259	3.256432385
YDR014W	0.614053174	0.247558085	-0.336965312	0.611128693	1.414330731
YDR014W-A	0.667248749	0.298757878	0.859465011	0.152755491	-0.493174534
YDR015C	2.726331338	0.721629089	0	1	-4.62031503
YDR016C	-0.176541146	0.68827876	-0.417701021	0.245147764	3.226542704
YDR017C	-0.2429819	0.55084805	-0.802892869	0.010973539	3.768576848
YDR018C	0.87502895	0.047298916	0.461124443	0.365513917	1.849270797
YDR019C	-1.399897327	0.005797101	0.01564688	1	5.841806382
YDR020C	-1.166050266	0.000833515	-1.263060282	0.000272355	3.540204641
YDR021W	0.362858093	0.566178133	-0.86325794	0.106184001	2.329813651
YDR022C	-0.653355889	0.118388508	-0.664055334	0.102632097	2.600289357
YDR023W	0.065739099	0.951045128	-0.772779271	0.070404232	6.752553166
YDR024W	0.554650999	0.225573743	0.480143164	0.314548538	1.093995906
YDR025W	0.322208044	0.509063089	0.423374095	0.362783775	8.815135908
YDR026C	0.737109558	0.098673175	0.148633743	0.8275851	2.920157777
YDR027C	0.211340122	0.606026217	-0.165363853	0.72696135	3.159388453
YDR028C	0.714268599	0.035820935	0.047216941	0.970270546	4.065315734
YDR029W	0.951807201	0.309875944	-0.012882295	1	-0.021984464
YDR030C	-2.622504356	3.92E-09	-2.585026413	7.90E-09	4.330281802
YDR031W	0.133676796	0.814827583	-0.308285585	0.523577936	2.90911527
YDR032C	-0.554960219	0.272453483	-0.145172166	0.849278721	8.718269137
YDR033W	1.080750818	0.022996244	1.461569614	0.000993778	10.34907201
YDR034C	0.079792739	0.884381102	-0.335237734	0.364234074	4.035728837
YDR034C-A	-0.40004795	0.749597269	-0.454225134	0.724388148	-2.279641756
YDR034C-C	-0.929982298	0.321354878	0.0584121	1	-0.502841096
YDR034C-D	-0.311730995	0.396431896	-0.720118572	0.018502727	4.336684937
YDR034W-B	0.425777272	0.462789379	1.240331162	0.006654382	2.047652993
YDR035W	0.074855401	0.910707431	0.037194512	0.990102852	6.8516983
YDR036C	0.073054603	0.91617172	0.403598516	0.319079913	3.750684215
YDR037W	0.037080817	0.985697841	-0.159977383	0.767066378	8.22529885
YDR038C	-0.297002191	0.617154697	-0.25706257	0.690411641	7.344106647
YDR039C	-0.460213208	0.409677773	-0.377655099	0.525252192	7.442582727
YDR040C	-0.710367667	0.181439448	-0.532731896	0.342640354	7.74867373
YDR041W	0.588371861	0.162241775	0.014979233	1	3.3956561
YDR042C	-1.384133236	0.005065263	-1.48147853	0.002342969	2.155550027
YDR043C	-0.561533675	0.18665029	-0.126918448	0.848111947	2.407987718
YDR044W	0.114395258	0.852272774	0.042752012	0.987100268	6.815534723
YDR045C	0.632272401	0.153336027	0.056381581	0.970175725	4.085357756
YDR046C	0.796822341	0.027106586	1.249220093	0.000156535	7.928387937
YDR047W	-0.765099602	0.043111036	-0.439706759	0.293177245	5.804135779
YDR048C	0.013531326	1	-0.575806519	0.728314902	-1.838425728
YDR049W	0.741883291	0.153614795	-0.089762297	0.947773423	2.363822653
YDR050C	-1.148036462	0.000964643	-0.510553321	0.206563193	11.52974678
YDR051C	0.195638469	0.639177519	-0.327700728	0.386495657	4.05069331
YDR052C	0.487558116	0.302943462	-0.384981604	0.453045966	2.865084043
YDR053W	0.875671883	0.436487357	-0.636861475	0.635631396	-1.041290358
YDR054C	0.525430893	0.152803753	-0.328505714	0.425274473	3.690488041
YDR055W	0.704552452	0.061672143	1.656291679	3.02E-07	7.760071221
YDR056C	0.267901096	0.545590387	-0.199678892	0.690466403	5.16218579
YDR057W	0.576599478	0.092710026	0.207894289	0.638593356	3.650125764
YDR058C	0.507675777	0.277873647	0.198268994	0.740988393	2.779622397
YDR059C	-0.307312663	0.612661107	0.48632436	0.380910013	6.618190083
YDR060W	0.826344624	0.093545989	-0.030256639	1	4.296056857
YDR061W	-0.325956112	0.374107556	-0.295157196	0.439209495	3.396806382
YDR062W	0.571271221	0.123961057	0.587103729	0.101719466	7.457703302
YDR063W	-0.281745565	0.493423993	-0.36193247	0.355631126	4.765362709
YDR064W	0.685052609	0.148608317	0.611740464	0.198851445	10.66111148
YDR065W	-0.159281859	0.81633437	-0.954409055	0.033268648	2.304777062
YDR066C	-0.225540824	0.680550343	-0.384674887	0.43131295	2.110244974
YDR067C	-0.354853693	0.343470175	-0.229658492	0.595936653	3.344911073
YDR068W	0.207043009	0.672710374	-0.142074635	0.813994556	3.547565494
YDR069C	0.744574302	0.029101728	1.182672712	0.000146104	3.842065616
YDR070C	-0.606692405	0.244974527	0.086823076	0.942545475	1.457549386
YDR071C	0.348258302	0.534135914	-0.222987691	0.734166954	5.845592193
YDR072C	0.736626117	0.038593184	1.087485105	0.000861908	7.110343976
YDR073W	0.129908278	0.768485361	-0.153564058	0.734166954	3.505572728
YDR074W	0.325210443	0.506611251	0.506496856	0.25507307	5.009450214
YDR075W	0.355488633	0.438600947	0.013558829	1	3.017969416
YDR076W	-2.326307189	9.10E-06	-2.459992701	2.63E-06	5.202526332
YDR077W	1.110403361	0.040688296	1.621506562	0.001186511	12.37755298
YDR078C	-0.300497448	0.53856355	-0.326642846	0.506048515	2.496288642
YDR079C-A	0.019242619	1	-0.603247872	0.061738968	3.232931915
YDR079W	0.456615129	0.197973795	0.395967042	0.279305665	3.038182814
YDR080W	0.128654361	0.804535008	-0.606924528	0.08756471	3.90848528
YDR081C	0.662307747	0.026249452	0.484000598	0.120863304	3.271664063
YDR082W	0.630058093	0.160107344	0.052141138	0.97516397	2.591818221
YDR083W	0.342101497	0.494929693	-0.784807886	0.060080711	3.88525196
YDR084C	0.155942602	0.771240491	0.160903825	0.773345429	6.477023134
YDR085C	-0.468984177	0.183057385	-0.602628256	0.066173272	3.405381346
YDR086C	0.29284376	0.51239499	-0.428892556	0.301853058	5.814194
YDR087C	-0.568462867	0.110771456	-0.861905836	0.006950818	4.684160416
YDR088C	0.488657581	0.350508983	-0.330713128	0.585479788	1.939322471
YDR089W	-0.473592117	0.187061749	0.049197134	0.964584813	4.319991942
YDR090C	0.411676966	0.280748297	0.981247331	0.001944149	5.552358653
YDR091C	0.20288202	0.703061126	0.671875225	0.093816348	7.460573746
YDR092W	-0.247562147	0.54954063	-0.394291081	0.293892124	5.523897611
YDR093W	-0.341620927	0.541090893	-0.176709938	0.801132671	7.289561881
YDR094W	-0.442081887	0.673251262	-0.15360509	0.938980202	-0.908960397
YDR095C	-0.32514734	0.75063473	-0.368475256	0.721328598	-1.726315264
YDR096W	1.177596113	8.51E-05	1.746082834	1.27E-09	4.402713435
YDR097C	-0.016653045	1	-0.443218198	0.190063608	3.478525251
YDR098C	-0.698670983	0.054885732	-1.00984567	0.002372096	5.345830779
YDR098C-A	-0.345950013	0.851578034	3.649227413	0.001377972	1.780594088
YDR098C-B	0.154089179	0.843821485	-0.36504695	0.563479586	5.901095921
YDR099W	0.288853512	0.51552935	0.524449337	0.178539804	6.285209994
YDR100W	-0.126956049	0.854988691	-0.256639547	0.663029838	7.518605709
YDR101C	0.353649669	0.509063089	0.173626971	0.799071935	5.80491481
YDR102C	-0.560744853	0.564818355	-0.488424621	0.660314031	-0.729652038
YDR103W	0.482059354	0.199409717	0.966180464	0.002719946	4.28265259
YDR104C	0.512335046	0.236982899	-0.198036136	0.729375684	2.255350385
YDR105C	0.225131297	0.624850116	0.264250032	0.564649002	7.165737167
YDR106W	-1.412834439	0.001643595	-1.900129791	1.73E-05	1.16170814
YDR107C	0.731343979	0.041809401	0.751547169	0.030380975	6.327469654
YDR108W	0.348211687	0.409880001	0.512449408	0.186093337	3.322816064
YDR109C	0.153374436	0.786430083	-0.465688391	0.297053102	2.884208503
YDR110W	-0.278914518	0.463087833	-0.810735382	0.007471417	3.58730984
YDR111C	-0.872013113	0.003932378	-0.933947727	0.001654594	4.535885306
YDR112W	-0.652084698	0.159517302	-0.94020507	0.027727807	1.389204794
YDR113C	-1.795704702	1.04E-06	-1.833354376	7.02E-07	3.842320863
YDR114C	0.347712109	0.611904423	0.414369044	0.55368547	-0.366655689
YDR115W	0.290420069	0.470729783	0.29521549	0.471068	4.281198629
YDR116C	0.213958738	0.595618284	0.187639755	0.670169266	3.283029904
YDR117C	0.258748626	0.578035438	-0.454327076	0.285461088	2.969190761
YDR118W	-1.001259295	0.000658234	-1.139433803	8.49E-05	3.708540716
YDR118W-A	-1.139534779	0.090503857	-0.958116174	0.169358546	-1.028089127
YDR119W	0.99149467	0.002564198	1.029837205	0.00151951	7.63977908
YDR119W-A	0.427157442	0.608953806	1.034928742	0.098250479	-0.328624275
YDR120C	0.650956582	0.176710407	-0.382136553	0.489397379	4.343997993
YDR121W	-0.442198347	0.300051702	-1.010673166	0.004798915	2.920087864
YDR122W	0.018129988	1	0.092813063	0.892320996	4.194604373
YDR123C	-0.386740839	0.465687086	-0.076616263	0.948800636	2.489329133
YDR124W	-0.599853069	0.132329033	-0.048615224	0.973993714	3.536913022
YDR125C	-0.589903135	0.26030888	-0.231637958	0.731488944	2.834386623
YDR126W	0.034084701	0.981899136	0.114890986	0.822102111	4.755552743
YDR127W	-1.052201596	0.019663838	-0.096683241	0.921643482	8.971880375
YDR128W	0.095911083	0.851578034	-0.114513579	0.822534728	3.699749642
YDR129C	-1.155903885	0.004040817	-0.655235507	0.13825479	6.648848333
YDR130C	-0.382611972	0.404655277	-1.011353399	0.007542548	2.311841823
YDR131C	0.403208804	0.432740589	0.513300844	0.294774094	2.738312697
YDR132C	-0.27858868	0.503617848	-0.271245782	0.529865271	2.896183032
YDR133C	-0.245565431	0.84489337	-1.889049857	0.015691998	8.5444882
YDR134C	-0.566076432	0.222133566	-0.635773643	0.152802365	8.562245169
YDR135C	0.079754794	0.911861165	0.567062272	0.145160537	7.374133482
YDR136C	-0.895841476	0.197171424	-2.14787688	0.000582601	-0.424597255
YDR137W	0.092048709	0.875555871	-0.743522363	0.030380975	3.338561519
YDR138W	0.505637697	0.2180724	0.32006617	0.490835001	3.310348447
YDR139C	0.130656816	0.801397389	-0.340247454	0.420577141	4.451260107
YDR140W	-0.368711965	0.341387559	-0.075237003	0.919411934	3.440265025
YDR141C	-0.046945815	0.96812894	0.759550301	0.031797203	5.290553434
YDR142C	0.469755462	0.196596312	1.008216473	0.00109951	3.687660944
YDR143C	0.206628569	0.644366011	0.561267414	0.11387769	5.039094552
YDR144C	0.145089794	0.77948603	0.250702419	0.594976219	7.198671174
YDR145W	0.467711953	0.348189601	-0.146933561	0.843403526	3.292982294
YDR146C	0.944912649	0.05306725	-0.007482947	1	2.724483635
YDR147W	-0.239909579	0.564614724	-0.291762416	0.477668154	3.339481571
YDR148C	0.095100435	0.8752759	0.157401566	0.765824913	5.885721193
YDR149C	0.925388136	0.302943462	-2.732209326	0.021790651	-2.212654529
YDR150W	-0.257607398	0.574752182	-0.855355445	0.015956053	3.643107527
YDR151C	0.181795527	0.716332055	0.411221086	0.320858092	4.357702353
YDR152W	0.311903983	0.538927995	-0.209305336	0.724692209	4.46400031
YDR153C	0.488066673	0.297720187	-0.167730935	0.800349042	3.322893944
YDR154C	-0.657571187	0.170731176	-0.170669867	0.80609809	10.74548307
YDR155C	-0.73341294	0.116267905	-0.231639469	0.710096325	12.3380958
YDR156W	0.146041693	0.768719532	0.446505225	0.244795748	6.376394646
YDR157W	0.178061597	0.712546538	0.385039669	0.342348766	2.817843053
YDR158W	-0.352705066	0.404849509	0.062281911	0.947013217	9.82472354
YDR159W	0.761526348	0.103886276	0.078140558	0.940955827	2.604641952
YDR160W	-0.191196265	0.647827024	-0.00719728	1	4.595117034
YDR161W	0.019893864	1	-1.058370497	0.008735654	4.486770662
YDR162C	-0.118632858	0.854951867	-0.604066	0.150989429	2.760162085
YDR163W	0.478388227	0.330543693	0.115284063	0.888259132	2.240998541
YDR164C	-0.108293142	0.820831328	0.045592702	0.965568937	3.728829707
YDR165W	0.211504084	0.728729438	-0.214297037	0.738943192	4.848735559
YDR166C	0.018820848	1	0.133768841	0.777338522	3.982533163
YDR167W	0.145645905	0.767199201	-0.52954324	0.154931536	3.451022584
YDR168W	0.244585354	0.695687198	-0.599230627	0.245252558	3.955961498
YDR169C	0.726873508	0.06957355	0.66531716	0.093446142	2.806484115
YDR169C-A	-2.619755142	7.99E-05	-1.726762219	0.010209242	-0.845326871
YDR170C	0.179478326	0.68244746	0.278086801	0.493590611	4.993358152
YDR170W-A	-0.236476064	0.604135454	-0.183861483	0.72031097	4.465526631
YDR171W	-0.363894994	0.343934436	-0.417353552	0.265362018	3.593385976
YDR172W	0.688909337	0.127890625	-0.464541581	0.343028614	5.130266027
YDR173C	0.517014653	0.273767445	0.150874617	0.82225232	2.552981814
YDR174W	-0.198934529	0.678909564	-0.155448197	0.769416388	6.41573344
YDR175C	0.263044249	0.566178133	-0.205225681	0.694699606	3.066134736
YDR176W	-0.830644191	0.025713499	-1.077603802	0.002072278	3.573343831
YDR177W	-0.252472629	0.666019823	-0.630890706	0.181992989	4.232469692
YDR178W	-0.270957078	0.766986451	0.305426095	0.740739106	8.098015413
YDR179C	0.762738447	0.098558084	0.0311769	1	1.875592732
YDR179W-A	0.302840841	0.516565943	0.499056718	0.235713647	3.564197483
YDR180W	0.628592204	0.100794226	0.89503707	0.010180788	3.057017849
YDR181C	0.410995878	0.375584025	-0.430845413	0.367530147	2.617798189
YDR182W	0.67544089	0.048683463	0.586294955	0.086600882	5.209539165
YDR182W-A	-0.466488031	0.506159547	0.420665563	0.548519006	0.181035429
YDR183C-A	0.848540272	0.085096413	0.441495726	0.446698991	0.452025992
YDR183W	-0.039355841	0.98083347	-0.673141196	0.04599141	3.073172678
YDR184C	1.05656238	0.033121882	0.42322414	0.485321587	3.401585176
YDR185C	-0.471045737	0.197587274	-0.44547985	0.225831277	2.975257965
YDR186C	0.564735948	0.142413557	0.496285471	0.202148576	4.353655661
YDR187C	0.067592441	0.940388521	-0.13478812	0.827564386	3.756144854
YDR188W	-0.02951709	0.996869536	0.1703298	0.739143868	6.647898694
YDR189W	-0.025864953	1	-0.212811243	0.678836098	3.694356399
YDR190C	0.306856081	0.54770062	-0.600533828	0.174212651	4.893621239
YDR191W	-0.053632566	0.972121482	-0.218513814	0.704520103	2.157203513
YDR192C	0.004164053	1	0.370947139	0.398144025	3.227035808
YDR193W	0.200210265	0.851680887	0.127078573	0.935868683	0.342863053
YDR194C	0.838973347	0.061257489	-0.041151496	0.999508214	4.33161137
YDR194W-A	1.67648339	0.639177519	2.043143514	0.657194977	-4.180779257
YDR195W	0.055199359	0.961080019	-0.375041923	0.435536266	2.900133448
YDR196C	-0.190951047	0.655172265	-0.637353487	0.047886265	4.079385355
YDR197W	0.712284922	0.036323612	0.68499583	0.040402076	3.32172267
YDR198C	0.530446573	0.185084232	0.417019071	0.319207928	3.263742644
YDR199W	-0.160812677	0.910707431	-0.39273339	0.678836098	-0.145774801
YDR200C	1.123360691	0.021428961	0.029807942	1	2.024188618
YDR201W	0.12150911	0.85024796	-0.496101057	0.28167908	2.726968619
YDR202C	0.335167428	0.387440761	-0.257341417	0.556253205	2.956313884
YDR203W	-0.289970525	0.804781019	-0.546095226	0.57763404	-0.318702168
YDR204W	-1.537731279	0.002682095	-1.149590386	0.029979083	5.481343833
YDR205W	0.383823612	0.410439319	0.547855495	0.202070394	6.917337
YDR206W	0.372641955	0.35673269	0.654659246	0.063677144	5.594126276
YDR207C	0.824887679	0.04056449	0.234474523	0.670851646	2.679049203
YDR208W	0.194707361	0.643609206	0.347324586	0.350515203	4.229330784
YDR209C	-0.508473202	0.182515845	-0.795211445	0.019768176	5.059956699
YDR210C-C	-0.181746027	0.893916465	1.314735211	0.065218566	-0.130281873
YDR210C-D	0.182130815	0.721629089	-0.101127403	0.885215499	5.930569434
YDR210W	-0.525242684	0.915949176	-6.460351231	0.076541988	-2.523755123
YDR210W-A	-0.629429296	0.491849811	0.213598457	0.885215499	-0.219496554
YDR210W-B	-0.363414909	0.316611132	-0.725945691	0.019110261	4.69402527
YDR211W	0.352942826	0.353182495	-0.400579412	0.283668894	4.652104404
YDR212W	-0.584418539	0.145361718	-0.384981588	0.377690872	7.182922224
YDR213W	-0.151762558	0.802613455	-0.507120896	0.259332365	2.617555909
YDR214W	-0.737011089	0.068431355	-0.252228418	0.631652435	6.812689524
YDR215C	1.177748685	0.010793589	1.291300941	0.004106249	0.780124207
YDR216W	2.026099724	5.96E-08	1.325014558	0.000776176	5.187495801
YDR217C	0.784039031	0.067201136	0.004023414	1	2.206188288
YDR218C	-1.586767247	0.000914379	-1.600988802	0.000856685	1.979125177
YDR219C	0.492891166	0.273190209	-0.504933071	0.27076535	2.783566549
YDR220C	0.049805267	1	-0.745428622	0.432728999	-1.671046329
YDR221W	-0.491905516	0.209775525	-0.680706689	0.057805307	4.544428144
YDR222W	0.556086827	0.114771432	1.655538918	9.69E-09	4.860500906
YDR223W	-0.447675021	0.281886942	0.144105549	0.80696326	4.273207358
YDR224C	0.537640467	0.29620502	0.278705951	0.655733437	6.236329316
YDR225W	0.348967583	0.440935111	0.390575243	0.380910013	7.292995432
YDR226W	-0.416668551	0.324327704	-0.018567736	1	8.12113529
YDR227W	0.706169329	0.094012153	-0.127824725	0.861347183	3.042788409
YDR228C	0.365731793	0.391344792	-0.073910906	0.935334726	3.05713571
YDR229W	0.504798787	0.306351261	0.102339132	0.910218982	2.021389709
YDR230W	-0.489789569	0.474193351	-0.272507551	0.73826633	1.528948239
YDR231C	-0.413315537	0.350429396	-0.714595309	0.067820059	2.977609619
YDR232W	0.565012885	0.147922178	0.872677528	0.01222032	8.000758218
YDR233C	0.387501455	0.350508983	0.29809349	0.506048515	9.997793914
YDR234W	-0.307960898	0.600611094	-0.025761753	1	7.157341555
YDR235W	0.250685543	0.53856355	-0.049383537	0.968317911	3.629164572
YDR236C	-0.347503493	0.423525324	0.07003699	0.935868683	6.303678495
YDR237W	0.059543682	0.928948658	-0.093300638	0.868545123	3.373629874
YDR238C	0.057851708	0.944048508	0.205380612	0.669540741	6.101274374
YDR239C	0.178013043	0.674570721	-0.472833006	0.167213919	3.090069777
YDR240C	0.206219102	0.692031937	-0.242391354	0.651824978	2.528084867
YDR241W	-0.067035742	0.977951387	-0.316932411	0.663006417	1.416450646
YDR242W	-0.258938741	0.564818355	0.07727418	0.924824291	4.004868195
YDR243C	-0.694347887	0.073382019	-0.500268767	0.218584782	3.017386765
YDR244W	0.506964958	0.174209077	-0.451166318	0.243517744	2.940875938
YDR245W	0.538264926	0.216959822	-0.02166167	1	5.606515412
YDR246W	-0.471264371	0.211597877	-0.562910759	0.116206596	3.572590483
YDR246W-A	-2.108976502	1.01E-05	-1.431824932	0.003990997	1.082224324
YDR247W	0.763703935	0.023133514	0.583089484	0.092545489	3.839987095
YDR248C	0.42088756	0.339600816	0.295018642	0.547015894	2.962996518
YDR249C	-0.485421926	0.143707629	0.111413392	0.824530016	4.400955416
YDR250C	-0.097577554	0.985926676	0.448297002	0.735447177	-0.836398502
YDR251W	0.140014606	0.802960598	0.375300944	0.397344611	5.031086193
YDR252W	-0.35541111	0.52823803	-0.60439947	0.235064968	1.905343118
YDR253C	-0.259553027	0.595228142	-0.283085994	0.568965678	2.683562395
YDR254W	-0.633805624	0.128427878	-0.454289017	0.303683428	3.858019211
YDR255C	0.190364249	0.68827876	0.073470153	0.928823726	2.764881895
YDR256C	-0.715484549	0.025713499	-0.183264916	0.678836098	4.267108772
YDR257C	0.722637554	0.120455828	-0.165250735	0.818764777	3.50251752
YDR258C	0.396970318	0.325323243	0.222992044	0.645037415	4.69880408
YDR259C	-0.390929515	0.480420767	-1.149253894	0.011191866	1.136497787
YDR260C	-0.712913862	0.058294057	-0.810758135	0.022977264	4.264200299
YDR261C	-0.391936823	0.370201024	0.048574146	0.9755191	6.380542924
YDR261C-C	-0.071093052	0.994523022	1.136867832	0.104144651	-0.702651065
YDR261C-D	0.023589234	1	-0.307502155	0.548519006	6.246093169
YDR261W-A	-0.493355185	0.583992959	0.217206815	0.871057431	-1.116500369
YDR261W-B	-0.470748771	0.160818404	-1.05582622	0.000235999	3.955925523
YDR262W	-0.028536928	0.999578071	0.160786651	0.767231795	5.633540286
YDR263C	0.040459999	0.985175139	0.624002209	0.137104102	4.201232094
YDR264C	-0.20166041	0.695687198	-0.107640456	0.877851662	7.962529604
YDR265W	-0.087654086	0.882608398	0.158134666	0.739426446	3.159729056
YDR266C	0.44600942	0.246387439	0.02245948	1	3.751855345
YDR267C	-0.718023391	0.024032616	-0.740294954	0.016574725	4.004922907
YDR268W	-1.867833034	6.32E-11	-1.731003851	2.13E-09	3.925917183
YDR269C	-0.434211505	0.666448522	-0.417286085	0.686954706	-0.536682299
YDR270W	-0.231954365	0.674570721	-0.284662897	0.602316857	3.970464992
YDR271C	-0.607516477	0.639302127	-0.211281162	0.935997399	-0.607813249
YDR272W	-0.206780742	0.649716212	-0.697159495	0.042422779	4.271272114
YDR273W	-0.661043624	0.201434195	-0.663155629	0.200822344	1.137166115
YDR274C	1.139493777	0.113521645	0.466114547	0.597509931	0.270000698
YDR275W	0.703396011	0.17708591	0.388046671	0.522377998	1.944723405
YDR276C	-0.373437416	0.497117546	-0.019847365	1	9.650818615
YDR277C	-0.817567399	0.073382019	0.854349484	0.049065257	3.095330158
YDR278C	-3.709219603	0.010559997	-1.989272258	0.180661599	-3.629443745
YDR279W	-0.072864941	0.91415853	-0.583811052	0.095817266	3.183198361
YDR280W	0.281793358	0.549961353	-0.367390658	0.423667766	3.782963957
YDR281C	-2.531635801	1.52E-07	-1.525458716	0.002394629	1.411763381
YDR282C	0.088638476	0.929548752	-0.254058175	0.708336776	1.762484681
YDR283C	-0.146958767	0.73014302	-0.507107936	0.118356892	3.599784933
YDR284C	0.057788363	0.957763193	0.567463615	0.181182318	6.735209916
YDR285W	-0.026916846	1	0.217640289	0.852108822	0.310715427
YDR286C	0.390148163	0.441321927	-0.043068755	1	2.469537907
YDR287W	-0.568269425	0.124547434	-0.774398196	0.022526314	3.580029291
YDR288W	0.138714618	0.771240491	-0.292726358	0.485903713	3.384775791
YDR289C	0.42474629	0.419485917	-0.615357378	0.213738868	2.653176294
YDR290W	0.640186287	0.666448522	-0.583662433	0.861269184	-2.849473213
YDR291W	0.242456139	0.542430179	-0.494673908	0.147063712	3.18077601
YDR292C	-0.006873445	1	-0.524020514	0.164317707	4.359776596
YDR293C	0.098610198	0.890310738	0.518658523	0.243152893	6.494966807
YDR294C	-0.157492452	0.788639684	0.000270919	1	6.333056162
YDR295C	0.256652298	0.663919247	-0.588773868	0.237694289	2.43855856
YDR296W	0.331850651	0.372349586	-0.173227142	0.710898368	3.211319381
YDR297W	0.841439237	0.013335968	0.66505774	0.055004945	6.578082452
YDR298C	0.558235346	0.1750556	1.128888379	0.001374071	7.783394754
YDR299W	0.589157351	0.203666135	-0.257168735	0.664275722	3.515899354
YDR300C	-0.024881261	1	-0.555163876	0.126971797	4.44294648
YDR301W	0.138958612	0.751538043	-0.156456476	0.734166954	3.494120583
YDR302W	0.848024091	0.019442564	0.578509873	0.130168203	4.462346912
YDR303C	0.392573831	0.360394547	0.963939491	0.006310178	4.828318693
YDR304C	-0.450886134	0.25300862	-0.378004242	0.357384805	7.624114944
YDR305C	-0.516109268	0.216568053	-0.475531008	0.260255918	2.881016129
YDR306C	-0.231768868	0.588322306	-0.380808039	0.326235143	4.127571908
YDR307W	0.319854226	0.422905572	0.654651661	0.051223306	5.470756215
YDR308C	0.124752745	0.850186223	-0.212650567	0.725693301	2.897643203
YDR309C	1.209664473	0.002315451	1.286125271	0.001034414	6.078060105
YDR310C	0.432576858	0.182685254	-0.383147275	0.250103158	3.919184532
YDR311W	0.661646886	0.080197256	-0.298749517	0.515794684	2.92509984
YDR312W	0.60712577	0.18760802	-0.336812273	0.537983037	2.943862194
YDR313C	0.516914754	0.140937417	0.926718169	0.002440162	3.23384187
YDR314C	-0.52054131	0.338735352	-0.836178281	0.089829977	1.459376664
YDR315C	-0.234621152	0.591854637	-0.15533524	0.762344498	3.067759009
YDR316W	0.616678813	0.177529603	0.260447181	0.655733963	2.500940391
YDR316W-A	-0.006131543	1	1.187068123	0.09177372	-0.302905616
YDR316W-B	0.080399807	0.907465871	-0.191797321	0.708617253	5.880878622
YDR317W	-0.686811699	0.030377081	-0.276592735	0.47691923	3.771355558
YDR318W	-1.035803321	0.001018228	-0.9818566	0.00194215	4.136476982
YDR319C	-0.630629047	0.078204435	-0.281356942	0.507698838	5.218199302
YDR320C	-0.593455564	0.049130869	-0.661651435	0.021724751	3.481451802
YDR320C-A	0.248317831	0.513641889	0.330059852	0.362941352	3.602160727
YDR320W-B	-1.121563516	0.076691164	-1.279536785	0.035206836	0.051566169
YDR321W	-0.772369798	0.064354059	-0.856348142	0.030431083	8.292846595
YDR322C-A	0.974381327	0.00581292	0.975743227	0.005026345	4.436422549
YDR322W	0.380043147	0.398857511	0.384401888	0.395817284	3.255320082
YDR323C	0.367651678	0.446429666	-0.092758756	0.915506226	2.309863164
YDR324C	0.359099466	0.409880001	-0.53485099	0.180439946	4.527451812
YDR325W	0.108632319	0.859012612	-0.600642058	0.118832175	2.700347718
YDR326C	0.861208592	0.011557159	0.262927559	0.55657913	5.633001019
YDR327W	-0.976180541	0.003597593	-1.185844361	0.000294935	3.139333716
YDR328C	-0.963644572	0.003066693	-0.957498426	0.003052389	5.491121466
YDR329C	0.360375977	0.342330015	-0.382191244	0.308290026	4.264701183
YDR330W	0.143344904	0.752417397	-0.418423112	0.254832926	2.950694982
YDR331W	0.97955274	0.013241838	1.031878089	0.007110326	4.684269764
YDR332W	0.250353012	0.678909564	-0.139264402	0.871864461	2.471212649
YDR333C	0.350277448	0.386362455	0.149100109	0.773537875	4.417721178
YDR334W	-0.555067732	0.128560389	-1.001878931	0.001847602	3.590515217
YDR335W	0.202215314	0.693397167	0.916591633	0.012129648	5.289421843
YDR336W	-0.369657169	0.359699797	-0.599101449	0.098110873	2.819063915
YDR337W	0.481371054	0.329011876	-0.074740371	0.95432195	3.014015307
YDR338C	0.59609122	0.090262533	0.69244418	0.035225561	4.511145856
YDR339C	0.458316287	0.360394547	0.035994141	1	4.572370512
YDR340W	0.845408367	0.477605317	0.298121976	0.90869179	-2.84542004
YDR341C	-0.125246653	0.830519085	-0.216381803	0.678836098	6.967204717
YDR342C	0.275391993	0.728747938	-1.381144182	0.01440135	5.991057007
YDR343C	0.156725586	0.871787393	-1.431474176	0.010421086	5.935527316
YDR344C	-0.639890448	0.212067487	-0.573710041	0.27299643	1.677208459
YDR345C	0.426956548	0.298936202	0.716993943	0.046231162	10.01005836
YDR346C	0.14166127	0.80450123	-0.795667783	0.037518983	5.746973083
YDR347W	0.163211175	0.711964973	0.469186919	0.171895259	4.889792068
YDR348C	0.018546353	1	-0.18138781	0.678836098	4.160857828
YDR349C	0.016399727	1	0.368649668	0.380365746	7.807789402
YDR350C	0.483712324	0.19265148	1.118223357	0.000364583	4.70332481
YDR351W	0.729693567	0.0380756	0.182124695	0.71552696	3.382732961
YDR352W	-0.024280947	1	0.215549696	0.674902387	6.551064802
YDR353W	-0.226520138	0.656390565	0.226614723	0.670851646	8.298054978
YDR354C-A	0	1	0	1	-4.776081025
YDR354W	-0.666183998	0.059216402	-0.057189147	0.950875057	7.460482428
YDR355C	0.945404307	0.369584675	-0.067570425	1	-2.703389264
YDR356W	0.630995216	0.197694465	-0.161108326	0.830667491	2.16022705
YDR357C	0.394439705	0.254419698	-0.197673099	0.64566633	4.103551701
YDR358W	-0.352523081	0.42793501	-0.549419632	0.173862371	2.558213856
YDR359C	-0.092928771	0.886668047	-0.204916953	0.701472497	3.390044001
YDR360W	0.543880842	0.468150416	-0.264771564	0.807984486	-1.251494495
YDR361C	0.084268016	0.916344803	-0.749576672	0.072518387	4.681149443
YDR362C	-0.083898946	0.872760559	-0.072474207	0.909896502	3.475197812
YDR363W	0.629811875	0.266270603	-0.372369472	0.582098878	1.72787375
YDR363W-A	0.045105247	0.982333485	-0.390858261	0.447227305	5.093477726
YDR364C	0.51098231	0.25606263	0.100134366	0.899170712	3.036222716
YDR365C	0.538878502	0.320767462	-0.176462468	0.820198672	4.442461317
YDR365W-A	0.190466763	0.913291844	1.583454302	0.028053033	-0.942578053
YDR365W-B	0.000347086	1	-0.345996557	0.462318689	6.143716454
YDR366C	-0.037799206	1	-0.256165237	0.687112873	1.425643911
YDR367W	0.437763585	0.307799906	0.260776566	0.601498646	5.844889835
YDR368W	-0.394199903	0.368886686	0.297335549	0.530994528	5.95764879
YDR369C	-0.050486495	0.97473428	-0.420809478	0.385263373	2.207314774
YDR370C	0.362723526	0.445169371	-0.258259166	0.640753135	3.500230291
YDR371C-A	0	1	0	1	-4.776081025
YDR371W	0.514525253	0.146797256	-0.042031287	0.98112399	3.58383502
YDR372C	0.092911129	0.885182363	-0.366532791	0.40482437	5.215361362
YDR373W	0.584534616	0.270034758	0.700260447	0.162875493	5.06967521
YDR374C	0.072475579	1	0.155594703	0.940902931	-1.594210512
YDR374W-A	-0.552081805	0.106456388	-0.389418416	0.28396429	3.294032125
YDR375C	-0.017004606	1	-0.085112163	0.892320996	3.571038945
YDR376W	-0.056472603	0.935689127	0.297299944	0.430647398	4.625484254
YDR377W	0.903963574	0.005923529	1.016922094	0.001377449	6.134183659
YDR378C	-0.058189596	0.937694924	-0.090439695	0.885116193	5.653271259
YDR379C-A	-0.507022911	0.323222721	0.625268305	0.198318214	3.321457185
YDR379W	0.654544653	0.119716789	0.371231998	0.434168044	2.612469319
YDR380W	-2.563896307	4.43E-06	0.619159458	0.380910013	6.574306718
YDR381C-A	0.027245924	1	-0.167607791	0.766222979	2.615376879
YDR381W	-0.00063082	1	-0.745676919	0.031494836	6.190535517
YDR382W	0.582081415	0.225344042	0.665222883	0.147907747	10.68487211
YDR383C	-1.375374213	7.74E-06	-1.374759825	9.05E-06	3.574106534
YDR384C	0.909365054	0.049120543	0.609161678	0.214431587	6.80684552
YDR385W	-0.746735971	0.134910025	-0.574013591	0.269823013	12.68029626
YDR386W	0.371792527	0.453472569	-0.444154095	0.374013289	2.206648606
YDR387C	-0.255811904	0.643675113	0.01689013	1	6.697943229
YDR388W	-0.710242535	0.112524633	-0.637221685	0.151833347	6.294770073
YDR389W	0.480711548	0.216535322	0.347480361	0.404624509	3.541721429
YDR390C	0.381750114	0.308421378	-0.341943979	0.382394648	3.533574053
YDR391C	-0.013419529	1	0.911406163	0.00670014	3.659885572
YDR392W	0.494167855	0.312544305	-0.237260861	0.705394168	2.292462977
YDR393W	-1.046710688	0.001654368	-1.152041045	0.000456683	4.102300568
YDR394W	-0.180448354	0.703990121	-0.285553712	0.509608707	5.436263939
YDR395W	0.385589643	0.409880001	0.770213396	0.052432078	6.236766705
YDR396W	0.410405954	0.326995306	0.109897061	0.865774819	3.628481901
YDR397C	0.460414317	0.222082013	-0.033663506	0.999508214	3.766425896
YDR398W	-0.070378554	0.923541636	-0.46663173	0.232044438	4.55739538
YDR399W	-1.035774955	0.001972032	0.258011238	0.574233968	6.236448903
YDR400W	-0.215285087	0.603666636	-0.018232017	1	5.148747274
YDR401W	-1.130132861	0.219190817	-0.182980881	0.922306107	0.65215513
YDR402C	-0.365044078	0.5107941	0.156357379	0.836972603	1.327793346
YDR403W	0.43055754	0.267737467	1.187241801	0.00017524	3.137024397
YDR404C	-0.043364887	0.972448538	0.374159745	0.353342769	7.004835933
YDR405W	0.412739572	0.303097152	0.10392827	0.871864461	2.781925374
YDR406W	-0.749845949	0.172698001	-0.447385601	0.467130972	6.52210755
YDR406W-A	-1.049961876	0.2180724	-0.088402179	0.987122033	-0.198441922
YDR407C	0.246889479	0.583992959	0.599955041	0.103563934	4.85725088
YDR408C	-1.721740743	0.000132162	-0.884230294	0.074467754	6.270551317
YDR409W	-0.197745019	0.63597368	0.010178441	1	3.46490625
YDR410C	0.029971235	0.99636639	0.069967768	0.932487984	7.014157672
YDR411C	-0.469489289	0.40908166	-0.225544689	0.744608522	7.567291802
YDR412W	0.26025778	0.684296997	-0.570263727	0.297531773	3.007684367
YDR413C	0.126132423	0.86201478	-0.157179504	0.841110808	1.854324856
YDR414C	0.176364702	0.712546538	0.363392874	0.374418905	4.836997705
YDR415C	-0.250271597	0.536131077	0.089028246	0.885243787	4.281845858
YDR416W	-0.37155086	0.332512739	-0.518362446	0.144732319	3.087181756
YDR417C	0.621651092	0.179761749	0.283441858	0.618780405	8.285676474
YDR418W	0.417300176	0.415699058	0.327435029	0.55631469	8.399469506
YDR419W	0.450719038	0.224221923	0.063895974	0.936135563	3.005836847
YDR420W	1.345249138	0.000173507	1.182049752	0.001197262	5.101256889
YDR421W	-0.887446527	0.0127413	-1.037761569	0.002388354	4.511982003
YDR422C	0.064396516	0.928081619	0.195047172	0.6735554	4.389324962
YDR423C	-0.093620814	0.883553467	-0.328667315	0.459632877	2.806508799
YDR424C	-0.069569621	0.93876944	0.016696047	1	3.629361853
YDR425W	-0.773969274	0.02300932	-0.742752533	0.026672312	3.09011763
YDR426C	-2.3084305	0.026438896	-2.226621214	0.030916221	0.064944577
YDR427W	0.090586582	0.912367131	-0.044850675	0.992372259	5.069430628
YDR428C	-0.701069905	0.030319057	-0.601410443	0.064161118	3.672336853
YDR429C	0.177937597	0.804535008	-0.763696607	0.135791023	5.888560446
YDR430C	0.214342806	0.574752182	0.433994381	0.181424697	3.761072359
YDR431W	-3.866648826	0.238168385	-3.673459186	0.233912653	-4.42120228
YDR432W	0.151880315	0.748878136	0.179925682	0.710096325	5.796024314
YDR433W	0.66569976	0.509111202	1.168477141	0.195546645	0.229592661
YDR434W	0.495089431	0.181439448	0.625360399	0.068507405	5.790867163
YDR435C	-0.531327278	0.134328936	0.183820097	0.691305767	4.636826884
YDR436W	0.471168792	0.238168385	0.853429313	0.014111103	5.36383715
YDR437W	-0.344155875	0.606026217	-0.321165761	0.654929512	2.555350342
YDR438W	-0.299085529	0.542430179	0.212016394	0.708178875	4.888309998
YDR439W	-0.087405096	0.908650935	-0.158844962	0.795663772	2.403489754
YDR440W	0.859258998	0.083920168	0.05450706	0.98112399	2.279404371
YDR441C	-0.253556375	0.665435762	0.120067297	0.885215499	6.892413854
YDR442W	-0.510343742	0.481193422	0.496197687	0.507610248	1.54554544
YDR443C	-0.177136152	0.789331081	-0.112705133	0.898743618	3.376050985
YDR444W	0.189574467	0.769290923	-0.281913517	0.660260218	2.85238783
YDR445C	1.796501849	0.128951424	-0.398725615	1	-3.40623031
YDR446W	-0.012976898	1	-0.674136292	0.343741773	-1.11450501
YDR447C	0.486591836	0.387440761	-0.063696223	0.974726804	8.165679349
YDR448W	0.411634735	0.431635916	-0.067796722	0.96724708	2.939270175
YDR449C	0.710401849	0.197149341	-0.53507055	0.367647653	3.445060504
YDR450W	0.418130331	0.444132384	0.107304155	0.90869179	8.732057961
YDR451C	-0.214250251	0.591658593	-0.25019607	0.529130718	3.670005661
YDR452W	-0.227639915	0.611696987	-0.661872163	0.059978295	6.019357922
YDR453C	0.129618551	0.804457793	0.128672422	0.822275653	3.065077999
YDR454C	-0.492419636	0.225344042	-0.499742122	0.212536701	7.527007497
YDR455C	0.167245577	0.868814813	-0.159071368	0.887847399	3.607325217
YDR456W	-0.093256687	0.913668606	0.178454386	0.795122723	8.484579685
YDR457W	-0.409426367	0.33198781	0.65823335	0.078975528	5.948241548
YDR458C	0.764604807	0.030319057	0.021326894	1	3.507184913
YDR459C	-0.150451515	0.739884317	0.2786957	0.492145229	5.142994189
YDR460W	-1.763386108	4.87E-06	-2.205967279	8.69E-09	3.639401737
YDR461C-A	-0.17422635	0.804457793	-0.268729352	0.68334818	2.650942659
YDR461W	0.512936621	0.269998079	1.228113512	0.00151951	5.8105559
YDR462W	0.210193498	0.645646813	0.133325966	0.811955716	3.204338722
YDR463W	0.765719485	0.031986034	0.30602802	0.485582468	4.425914176
YDR464C-A	0	1	0	1	-4.776081025
YDR464W	0.869616474	0.041563959	0.129818951	0.865579346	2.572694475
YDR465C	0.212799142	0.687123706	-0.537610845	0.210940513	4.217311589
YDR466W	-0.245164259	0.611696987	-0.493651886	0.237024309	3.305237469
YDR467C	-0.959704449	0.044441669	-0.392170203	0.502462285	0.523516258
YDR468C	0.182801316	0.682287545	-0.496981541	0.167979436	3.16062572
YDR469W	0.307855982	0.485338861	-0.439819389	0.291897335	3.310372038
YDR470C	0.397796652	0.302600846	0.784197596	0.017058831	3.787535896
YDR471W	0.665293182	0.148319151	0.396873192	0.437175554	7.706688528
YDR472W	0.352856812	0.366001878	0.757019331	0.021093233	4.425112346
YDR473C	0.30178021	0.621520629	-0.400571635	0.502494315	1.788333116
YDR475C	-0.855622532	0.0104622	-0.750523245	0.025243929	3.808682314
YDR476C	-1.082644559	0.029197789	-0.758552418	0.144447005	7.87690644
YDR477W	0.484250848	0.139829587	0.225195679	0.568965678	4.241043252
YDR478W	-0.509434165	0.375584025	-0.726270966	0.175439368	1.899077743
YDR479C	-0.176350977	0.695159576	-0.049125465	0.964292934	4.503102281
YDR480W	-2.987998642	3.48E-13	-2.011842031	1.22E-06	4.075572182
YDR481C	-0.580066707	0.166791531	-0.067685635	0.944606393	7.227481418
YDR482C	0.59932659	0.170384066	0.297880462	0.570481769	2.287228172
YDR483W	-0.171132235	0.731837436	0.257888858	0.587981466	8.265286882
YDR484W	0.430015575	0.33539519	-0.317634821	0.527021845	2.640429354
YDR485C	1.005537077	0.021784594	0.217718506	0.734166954	2.206842846
YDR486C	-0.403400812	0.246429366	-0.799663237	0.007597684	3.818346658
YDR487C	-0.619218348	0.121199757	0.059654654	0.955755839	7.770309566
YDR488C	-0.004363673	1	-0.265628413	0.590623858	3.126688414
YDR489W	-0.063351285	0.923836675	0.085197822	0.892320996	4.454572224
YDR490C	-0.845971801	0.027965424	-0.482905707	0.25636131	4.738592833
YDR491C	0.323449185	0.417301543	-0.135333102	0.797425545	4.67409324
YDR492W	-0.034550211	0.990324695	0.089315435	0.903821883	7.041592225
YDR493W	-0.649212978	0.090387554	-0.627680832	0.093816348	2.736611633
YDR494W	0.515275024	0.189529142	0.126103713	0.829957785	2.831589183
YDR495C	0.576276226	0.159599207	-0.056707874	0.970175725	2.565288933
YDR496C	0.913940801	0.101323114	-0.43372081	0.510416964	4.168410769
YDR497C	-0.711558381	0.155547505	0.856132162	0.068010409	11.19482463
YDR498C	-2.41092409	2.60E-07	-1.9286716	5.88E-05	5.596310798
YDR499W	0.504172532	0.309102364	-0.073840294	0.957130487	2.164943453
YDR500C	0.548652083	0.327622179	0.505598287	0.378401913	9.005167174
YDR501W	-0.749314478	0.032725632	0.014880208	1	3.536068405
YDR502C	-1.523129267	6.23E-06	-0.292773704	0.536539526	9.203488632
YDR503C	0.352268724	0.311848659	0.127798312	0.782522149	4.230707999
YDR504C	0.256901713	0.626007116	0.781697428	0.056343622	2.32471475
YDR505C	0.735992571	0.056815097	0.783302179	0.034349304	4.393595865
YDR506C	-1.352892004	0.00030262	-1.319371309	0.000479225	3.716075979
YDR507C	0.273473628	0.544035421	-0.364758356	0.400139459	3.189824705
YDR508C	0.177047024	0.759470909	0.728684236	0.081907394	8.89243107
YDR509W	0.289719605	0.719360402	0.650408697	0.329547345	3.64967309
YDR510C-A	0.429251515	0.396431896	-0.218510855	0.737833406	1.923589146
YDR510W	0.222455853	0.664693664	-0.079421443	0.926746749	6.065160148
YDR511W	-0.463003957	0.182378608	-0.217325118	0.610559867	3.669653643
YDR512C	0.352672902	0.317206209	0.27436503	0.46790355	3.92531877
YDR513W	0.236095306	0.622182291	0.713961469	0.055116477	6.711141024
YDR514C	0.593080016	0.368347149	-0.152880713	0.895154657	1.891001013
YDR515W	0.673026646	0.287909591	0.58400424	0.375222491	1.79592687
YDR516C	-1.01473754	0.023031028	-0.521681765	0.300105822	5.989817348
YDR517W	-1.069411481	0.030377081	-0.664068586	0.212536701	6.994841731
YDR518W	-0.548195264	0.148203238	-0.214338669	0.658244253	5.788597332
YDR519W	-0.602949263	0.121199757	-0.481035432	0.228985371	6.629173717
YDR520C	0.312414981	0.376892273	0.616046013	0.040997851	3.357464661
YDR521W	0.845100156	0.505227741	0.067932575	1	-1.478886066
YDR522C	-1.669925969	3.74E-08	-1.388483071	8.62E-06	2.896045604
YDR523C	-1.174376294	0.067667459	-0.247010877	0.802155637	0.437459289
YDR524C	0.828294259	0.03976593	1.253881802	0.000680521	4.608848349
YDR524C-A	-0.873543062	0.721629089	0.237382726	0.973993714	7.184844846
YDR524C-B	0.909394851	0.033063136	0.819714499	0.051791812	11.89688923
YDR524W-C	0.862494524	0.059054326	0.882689572	0.044598101	10.15405425
YDR525W	-0.208578163	0.871672619	-0.519352588	0.601907912	-1.028388848
YDR525W-A	-0.727072437	0.279306956	-0.425709078	0.582935937	5.372003355
YDR526C	0.644709254	0.307035095	-0.743850354	0.240041694	0.7816565
YDR527W	-0.080109944	0.894798033	-0.5779924	0.097329871	3.35314743
YDR528W	0.205740151	0.739024337	0.324819235	0.579833959	2.263861147
YDR529C	0.969963751	0.001946347	0.663682458	0.044663723	5.606149034
YDR530C	-0.945911935	0.022492098	-0.638861069	0.143779164	4.523677246
YDR531W	0.001785775	1	0.005577884	1	5.651381917
YDR532C	0.287825822	0.664382447	-0.382938562	0.562738542	1.775313305
YDR533C	-0.504686844	0.320278011	1.251984618	0.002831204	5.642966664
YDR534C	-0.175012663	0.759895123	-0.010576977	1	3.289195484
YDR535C	0.985575484	0.13716827	0.535138829	0.504278912	0.056334697
YDR536W	0.174804192	0.774462929	0.166591243	0.808383597	2.26926934
YDR537C	-0.106727921	0.861032828	0.683904604	0.068282411	2.922801856
YDR538W	-0.302913653	0.502506583	0.648040959	0.087608673	3.473489621
YDR539W	-0.160346897	0.721629089	0.604921008	0.066444887	4.069178547
YDR540C	-0.790357309	0.062066458	-0.766071316	0.066333982	1.623504016
YDR541C	-0.108700461	0.856311857	0.477276705	0.235064968	5.48727969
YDR542W	-1.56952208	0.05474238	-0.40260891	0.728335036	-2.159108723
YDR543C	-2.627871455	0.721629089	-2.45461693	0.734166954	-4.628312383
YDR544C	-1.534178918	0.152509263	-0.915849733	0.507698838	-3.051564521
YDR545C-A	0	1	0	1	-4.776081025
YDR545W	-0.351601661	0.430900464	-0.254426215	0.61236795	5.592361097
YEL001C	0.272373651	0.539574826	0.35113061	0.404782707	7.82846896
YEL002C	0.259131041	0.552887051	0.494314204	0.192498999	8.723121974
YEL003W	0.584440211	0.251189351	-0.249477607	0.703581723	3.984160245
YEL004W	0.931335231	0.004700753	1.331326007	1.84E-05	3.44796397
YEL005C	0.703815745	0.105791847	0.585704233	0.187130884	2.212410957
YEL006W	-0.709331856	0.036578504	-0.085007647	0.896003516	5.549176694
YEL007W	1.026907655	0.002746254	1.332623926	5.70E-05	5.805405415
YEL008C-A	0	1	0	1	-4.776081025
YEL008W	-0.461554671	0.373624316	-0.821078992	0.071850897	1.230655717
YEL009C	0.2259156	0.655354938	1.090804241	0.0024601	10.05290898
YEL009C-A	0.859133168	0.307799906	0.25837081	0.881483922	-1.688278546
YEL010W	-0.753055605	0.155547505	0.287133375	0.676389897	0.393881707
YEL011W	-1.688608896	6.23E-05	-1.250565646	0.004123623	5.229273844
YEL012W	-0.334626583	0.453512987	-0.402383725	0.355631126	2.805186708
YEL013W	0.290268616	0.492795398	0.457110632	0.230239079	6.834384193
YEL014C	0.534870931	0.49464286	0.458071844	0.595915863	0.546620636
YEL015W	0.176550126	0.691644019	-0.282390856	0.495461206	4.327652499
YEL016C	0.070562647	0.902882453	-0.131294404	0.779185616	4.254711644
YEL017C-A	0.563619391	0.206371722	0.918121609	0.020454059	8.519943442
YEL017W	-0.627916777	0.168181037	-0.387985001	0.440496845	6.726212312
YEL018C-A	0.397825716	0.77196752	-2.583040279	0.013867927	-0.593057112
YEL018W	0.614939223	0.311930024	0.015495451	1	1.932834211
YEL019C	-0.065278735	0.977262889	-0.744284532	0.242629825	0.182621569
YEL020C	-0.650371031	0.091473601	-0.250907721	0.60361702	3.630905817
YEL020C-B	0.288598112	0.599981428	0.067648531	0.957875194	2.023935246
YEL020W-A	0.684942851	0.117507132	0.433308428	0.367647653	2.711211913
YEL021W	-2.171092984	8.25E-06	-0.32689478	0.654929512	13.06649038
YEL022W	0.47482189	0.219215503	0.129051001	0.820198672	4.038717564
YEL023C	-0.323652103	0.605457055	0.054077452	0.983723765	2.155107161
YEL024W	1.612582557	3.59E-05	1.941460684	3.96E-07	6.966832098
YEL025C	0.497587577	0.221603912	0.482974059	0.234612858	4.512135103
YEL026W	1.030352159	0.018435074	0.918653253	0.034213278	8.460544942
YEL027W	0.655502494	0.12707827	0.611761163	0.15001214	10.09351502
YEL028W	-0.859447574	0.060462962	-0.272135977	0.659038268	1.875822491
YEL029C	0.199813388	0.632132051	0.522058447	0.118971756	4.91913319
YEL030C-A	-1.070024428	0.099822268	-2.228446712	0.000482974	-1.254907079
YEL030W	-0.515176846	0.237044527	-0.340970864	0.486539041	2.167041157
YEL031W	-0.39374265	0.485338861	-0.357138259	0.54624312	10.30323194
YEL032C-A	0	1	0	1	-4.776081025
YEL032W	0.110020079	0.84262578	0.022003488	1	5.235560365
YEL033W	0.325640897	0.490988189	0.507733084	0.233912653	4.808928735
YEL034C-A	0.392306907	0.331140736	0.776919947	0.02408147	11.17028746
YEL034W	0.101293803	0.894798033	0.345553312	0.516337525	5.089022606
YEL035C	0.238833044	0.789805205	-0.086018731	0.970112973	1.435715773
YEL036C	0.714358201	0.072787697	0.734603818	0.05434972	6.344296673
YEL037C	0.265080489	0.523370164	0.053117986	0.956825949	4.476906719
YEL038W	-0.841998532	0.048263215	-0.650339462	0.137104102	6.492142297
YEL039C	0.722380421	0.174255506	-0.113254897	0.922414224	1.04308911
YEL040W	0.882781008	0.019649035	0.582268394	0.146364991	9.109570521
YEL041W	-0.988347571	0.002227161	-0.7273405	0.031032536	3.934758474
YEL042W	0.687998806	0.075376101	0.618171185	0.106184001	8.323191283
YEL043W	0.409263082	0.251189351	0.511220401	0.126426228	4.932392156
YEL044W	-0.859367361	0.016463287	-0.717526116	0.046592862	4.204396637
YEL045C	0.383020182	0.483514608	0.564910214	0.258215813	4.450734473
YEL046C	0.301570836	0.540411063	0.69549944	0.086303183	9.637902493
YEL047C	-0.626581785	0.113969047	-0.467959493	0.25754987	8.605703907
YEL048C	0.03349405	0.992889665	-0.466746916	0.283748918	3.349632978
YEL049W	0.229585932	0.714912773	0.675413488	0.167418412	0.556225937
YEL050C	0.259592019	0.500557294	-0.070745363	0.91599	3.977471795
YEL050W-A	-0.182657101	0.88981398	-0.133989009	0.96375446	-0.43487483
YEL051W	0.10926458	0.882821052	-0.599526915	0.197198961	6.352087668
YEL052W	-0.027767357	1	0.466892455	0.260268731	6.101437206
YEL053C	0.18834274	0.66014368	0.544797369	0.1001143	3.736167492
YEL053W-A	0.463559159	0.337715413	0.48502484	0.310228231	7.296498479
YEL054C	0.48825268	0.314008678	0.520624314	0.274350667	9.267553458
YEL055C	-0.161321423	0.72895645	-0.010031511	1	5.325091205
YEL056W	0.002533706	1	0.131241568	0.787174191	4.4130506
YEL057C	-1.79347662	6.64E-07	-1.123329666	0.003235016	3.325225273
YEL058W	-0.548839207	0.181838913	0.074862634	0.931278799	7.349475288
YEL059C-A	0.622929466	0.214263782	1.170191922	0.006880934	2.235605955
YEL059W	-0.032898861	1	0.829074001	0.151054409	0.27155346
YEL060C	-1.098345733	0.098721062	-0.234395543	0.814098535	7.292408454
YEL061C	1.285289784	0.042708233	0.098161846	0.955326287	1.752526447
YEL062W	0.332868799	0.385529278	0.590958548	0.07700075	3.036739483
YEL063C	0.600281423	0.128036106	1.175313773	0.000609922	8.063171521
YEL064C	0.017293849	1	0.211095301	0.666607164	4.838670465
YEL065W	-0.253343985	0.817340929	-0.742864639	0.380910013	8.148873057
YEL066W	-1.118104444	0.019935356	-0.817143025	0.099127754	5.630532612
YEL067C	-0.040121179	0.995032573	0.001209836	1	2.209152276
YEL068C	-0.33152693	0.373662114	0.006585141	1	3.182235325
YEL069C	0.032118989	1	0.663210742	0.337870811	-0.583832386
YEL070W	-0.325136961	0.555002773	-0.056940482	0.974850577	2.307312206
YEL071W	-0.413939997	0.333393152	0.069420302	0.937725553	9.395365211
YEL072W	-0.115470918	0.914408517	-0.382688695	0.579346152	1.32571608
YEL073C	-1.698890618	6.28E-05	0.416845341	0.456754934	4.012177285
YEL074W	-2.588560037	0.000132828	-0.901711551	0.24922196	0.142729326
YEL075C	-0.855490594	0.058858762	-0.372633129	0.495486378	0.999159157
YEL075W-A	-0.815877823	0.140830203	-0.886240348	0.101665443	0.943747383
YEL076C	-0.500546396	0.415824902	-0.387539887	0.565220004	1.245325441
YEL076C-A	-0.344996746	0.712546538	-0.142854838	0.910807693	-0.969089766
YEL077C	-0.262640644	0.545590387	-0.138528185	0.799299973	4.43930643
YEL077W-A	0	1	0	1	-4.776081025
YER001W	0.782158579	0.023164084	0.687237089	0.044832013	4.646367643
YER002W	0.459367678	0.429252796	-0.148488576	0.869377431	3.61001685
YER003C	-0.284496017	0.53053336	-0.069479387	0.936135563	7.291898879
YER004W	-0.689854899	0.173785592	-0.312672071	0.615516316	8.790732911
YER005W	-0.601203335	0.125728944	-0.129099259	0.827998032	5.794666981
YER006C-A	0.011843828	1	-0.72447371	0.766230947	-2.941649643
YER006W	0.207611443	0.681557681	-0.34580649	0.4475828	4.975524955
YER007C-A	0.287627458	0.554411385	-0.062831284	0.957075436	4.949748616
YER007W	-0.327739227	0.521453819	-0.915587417	0.027057218	2.088925651
YER008C	0.214105494	0.573299098	0.152943847	0.726896311	4.288096582
YER009W	0.200374613	0.691828169	0.497010858	0.225863429	9.30689762
YER010C	-0.277398476	0.489538412	0.260939939	0.527999064	5.197453414
YER011W	-0.468374957	0.360886461	-0.044983286	0.995569852	2.778381735
YER012W	-0.351088063	0.433180415	-0.547002992	0.176067731	5.417346964
YER013W	0.344244481	0.426918189	-0.225209665	0.656289198	2.92247478
YER014C-A	0	1	0	1	-4.776081025
YER014W	0.404684733	0.267710476	-0.073177057	0.915897978	3.179577674
YER015W	-0.323589894	0.40039478	0.804560257	0.010254714	3.397007876
YER016W	0.901804359	0.125403617	0.006306145	1	2.641704224
YER017C	0.567515981	0.098956954	0.874298901	0.004490581	5.378553357
YER018C	-0.270516543	0.698570479	-0.147250382	0.875805633	5.578836719
YER019C-A	-0.025113073	1	0.202807253	0.674385989	5.704146386
YER019W	-0.537392403	0.312597877	-0.163703075	0.828453551	6.445038752
YER020W	-0.13705478	0.755671912	0.015781735	1	3.651591895
YER021W	-0.041694835	0.978518315	-0.339511963	0.436929818	5.921425395
YER022W	-0.200560122	0.759895123	-1.018961641	0.028464458	2.949884252
YER023C-A	-1.835990492	1	-1.688061281	1	-4.701658832
YER023W	-0.92936323	0.039203941	-0.287411317	0.631655589	8.364335369
YER024W	-0.50059898	0.236054919	-0.486874917	0.248834086	4.922255725
YER025W	0.071738874	0.919525699	-0.14178251	0.797447707	6.52070314
YER026C	-0.889790122	0.044049641	0.105799601	0.901323389	9.479777168
YER027C	-0.52555868	0.153614795	-0.616791321	0.075013869	4.153087716
YER028C	-0.967800587	0.002024009	-0.225532596	0.611621002	3.229029913
YER029C	0.159965036	0.787253278	-0.307184287	0.559226499	2.716404015
YER030W	-0.014878282	1	-0.345121409	0.504278912	4.319960493
YER031C	-0.145931425	0.772184985	-0.525884435	0.160094136	5.891948927
YER032W	0.185863825	0.649193069	-0.288795323	0.437929448	3.391434161
YER033C	0.770573173	0.025713499	0.679328772	0.049045634	2.786044007
YER034W	-0.320680827	0.525201426	-0.325940112	0.527860082	2.202149754
YER035W	-0.688673108	0.127343208	0.145214546	0.834477396	4.791082687
YER036C	0.042456186	0.977951387	0.119439628	0.85006972	7.540024703
YER037W	-1.105145621	0.002665828	-0.406480852	0.369732592	3.715888218
YER038C	-0.21597697	0.642844821	-0.069203089	0.933586803	3.053357671
YER038W-A	-1.854665748	0.200137126	-1.543657856	0.297181287	-1.762114449
YER039C	-0.939497163	0.090332573	-0.130421929	0.898627891	4.645085668
YER039C-A	-1.035891411	0.098956954	-0.215481247	0.820198672	2.898270558
YER040W	0.368500448	0.365274466	0.399269557	0.319326862	3.13785355
YER041W	-0.028424639	1	-0.374428714	0.468782403	2.552012543
YER042W	-0.693507588	0.068149263	-1.737288193	8.74E-08	4.286941818
YER043C	-0.376635959	0.372729712	0.289512673	0.526169483	10.71462356
YER044C	-1.382118139	5.19E-05	-0.752424622	0.042968836	6.739299319
YER044C-A	-0.503435026	0.394130844	-0.623343747	0.278502117	0.949259643
YER045C	0.113940916	0.817752483	0.207477046	0.637750646	3.020280296
YER046W	-0.261050754	0.605457055	-0.579471372	0.170467649	2.786511353
YER046W-A	-0.077851728	0.996211687	-0.080635882	0.995801878	-1.181766945
YER047C	0.61918093	0.18494642	-0.072810517	0.947946689	2.446196743
YER048C	-0.19594412	0.635846726	-1.009591472	0.00064013	4.560252459
YER048W-A	0.015274048	1	0.398282573	0.290090868	5.222165512
YER049W	0.351502485	0.466600538	0.372151229	0.439663773	5.467681327
YER050C	0.417543849	0.330416993	0.196688921	0.7130774	2.971779944
YER051W	0.074427749	0.921261104	-0.234955277	0.658244253	2.66860729
YER052C	-0.110767979	0.847503713	0.409261865	0.31637951	9.312231767
YER053C	-0.069051879	0.915629288	0.576026042	0.090502758	3.936735217
YER053C-A	2.088550655	2.41E-05	2.599572499	8.74E-08	2.172308941
YER054C	-1.654221007	0.001721047	-1.077076757	0.053440197	1.540621808
YER055C	-1.063759411	0.00254583	-0.380665666	0.38202292	8.559489091
YER056C	0.445406105	0.309316647	0.848086648	0.024013817	9.432508062
YER056C-A	0.773904806	0.181439448	0.458648424	0.483655576	7.774204866
YER057C	-0.356140537	0.438369072	0.379991137	0.404171402	7.952661547
YER058W	0.266558005	0.703990121	0.423819828	0.513964844	1.403100688
YER059W	-0.593454624	0.0982946	-0.974392721	0.002397149	2.998163418
YER060W	1.319749663	0.001587999	-0.280647382	0.643879519	5.082923265
YER060W-A	1.221038232	0.0014811	0.097067767	0.911212976	2.751812273
YER061C	-0.569043562	0.2180724	-0.413332025	0.403428549	2.566434147
YER062C	0.089196321	0.894520605	0.173999249	0.747569372	5.101989575
YER063W	-0.705126945	0.033756233	-0.923995704	0.002825605	4.972370273
YER064C	0.328760867	0.433884538	0.283067875	0.524796391	4.717031946
YER065C	-1.836900613	3.47E-06	-0.718525552	0.115309104	5.13384441
YER066C-A	-0.59835914	0.194857061	-0.750499781	0.087913675	1.305903375
YER066W	-0.79571926	0.098360928	-0.019529881	1	1.786162829
YER067C-A	-0.695838904	0.251920038	-0.868095532	0.144931537	-0.381072932
YER067W	-0.885085171	0.107989164	-1.047525616	0.045318555	1.073941488
YER068C-A	0.787128479	0.351375545	-0.749446336	0.385753081	2.41480819
YER068W	-1.699074698	2.47E-06	-1.663421039	4.53E-06	4.963543721
YER069W	0.187760517	0.695159576	-0.348803763	0.403428549	6.956452804
YER070W	0.181852991	0.706559515	0.17228101	0.734166954	7.778434456
YER071C	-0.029404714	0.993781291	-0.567188807	0.089005998	3.754878603
YER072W	-1.150774784	0.00344278	-0.888890429	0.028445132	7.218627011
YER073W	1.253563511	0.000211999	0.983010957	0.004906539	6.773184141
YER074W	0.712142626	0.181439448	0.046319995	0.997279174	8.991100043
YER074W-A	0.159860243	0.735299893	0.209493527	0.658444631	4.668258757
YER075C	0.997540951	0.002518698	1.020512561	0.001851023	3.638705663
YER076C	-0.068209427	0.912367131	0.323939167	0.392569309	3.681653817
YER076W-A	-0.222365376	0.703990121	0.008838246	1	1.275420741
YER077C	0.315838213	0.564614724	0.028783078	1	2.438944318
YER078C	-0.035569025	0.981899136	0.321969337	0.380910013	3.89429409
YER078W-A	-0.563408138	0.545590387	0.312005836	0.765824913	-1.091224239
YER079C-A	0.703915579	0.272934166	0.036250767	1	0.239369479
YER079W	-0.63863259	0.073534876	-0.719157029	0.033868603	3.089955414
YER080W	0.164648083	0.706127406	-0.433801826	0.218507468	4.026250556
YER081W	-0.996396681	0.612176057	-2.419789923	0.151117053	4.787770133
YER082C	0.660505119	0.100794226	-0.313723529	0.514981767	3.447291996
YER083C	0.026127436	1	0.239132839	0.610686475	6.890343102
YER084W	0	1	8.79822423	0.000420551	-1.448198864
YER084W-A	1.36978369	0.373662114	1.113035253	0.506048515	-1.769818702
YER085C	1.511850345	0.182303626	0.339960091	0.975870337	-2.886518274
YER086W	0.226463874	0.624850116	0.475598939	0.225863429	9.424789474
YER087C-A	-0.027368299	1	-0.094850278	0.981595681	4.192291116
YER087C-B	-0.004270907	1	0.479915974	0.221486156	7.457891916
YER087W	-0.105621854	0.885810173	-0.731200235	0.09250946	2.076616709
YER088C	1.011914946	0.016358537	1.237230057	0.001960021	6.972923197
YER088C-A	-0.855353899	0.07028609	-0.074642099	0.952045423	4.832870657
YER088W-B	-0.430637803	0.542797933	-0.028350784	1	-0.085010425
YER089C	-0.302177198	0.562201332	0.041093327	0.995569852	7.567612864
YER090C-A	0	1	0	1	-4.776081025
YER090W	-0.278311606	0.527574316	-0.015836504	1	6.916370443
YER091C	-1.48936438	0.00010381	-0.440972347	0.367530147	11.27614159
YER091C-A	0.322275834	0.921400282	-3.586462213	0.353059837	-4.10414245
YER092W	0.084303662	0.87240026	-0.331048186	0.364234074	4.183013958
YER093C	-0.898413841	0.008524186	-1.094169605	0.000861908	3.683577066
YER093C-A	0.08013723	0.905508959	0.40929659	0.301021201	2.66854518
YER094C	-0.224921996	0.638011436	-0.498522108	0.212457439	5.911998361
YER095W	-0.568628517	0.272934166	-0.213710326	0.747569372	7.090362445
YER096W	0.289269987	0.626808767	0.918540214	0.043912525	4.438116769
YER097W	-0.639426761	0.492795398	-0.924699602	0.32641766	-1.815547094
YER098W	-0.453220156	0.752861535	-0.601668951	0.673221703	2.858548695
YER099C	0.083151712	0.880160871	0.434545531	0.21401117	4.49301121
YER100W	-0.03401116	0.999578071	-0.239382244	0.676124227	3.777995453
YER101C	0.445152877	0.335528821	0.654688799	0.119047769	2.302519543
YER102W	0.259979268	0.6155027	0.085860267	0.922306107	9.24689122
YER103W	-0.500748414	0.160419475	-1.009812042	0.001096869	3.209972682
YER104W	-0.399932227	0.344702911	-0.137064582	0.819527436	2.614075758
YER105C	0.109842207	0.858425054	0.478132786	0.250103158	5.737507633
YER106W	-0.198354798	0.898752157	-1.469291831	0.092577197	-1.50183345
YER107C	-0.167367927	0.68911911	-0.110234513	0.827564386	3.99504939
YER107W-A	0.0909721	0.927639657	-0.284981562	0.654929512	1.953058756
YER109C	0.123818191	0.817076561	-0.36034065	0.381959073	2.775164603
YER110C	0.14871155	0.789331081	0.086165554	0.913888585	8.831159785
YER111C	0.476790452	0.22363199	-0.354662937	0.406801388	2.744569356
YER112W	0.147432507	0.794055096	-0.353947843	0.448124625	4.003672383
YER113C	1.087600499	0.011126513	0.856456253	0.049573767	5.084273423
YER114C	0.405756424	0.292041306	-0.206498672	0.659205644	3.892220853
YER115C	-0.805031379	0.060816156	-0.317204825	0.554119745	2.165952901
YER116C	0.180111122	0.76490908	-0.31991511	0.563761095	1.612316271
YER117W	0.36550524	0.420395055	0.147683415	0.807984486	9.706455467
YER118C	0.122060278	0.812610904	0.005000334	1	5.039230605
YER119C	-0.146192374	0.875555871	0.26605183	0.737975206	7.455605906
YER119C-A	-0.066119227	0.935812879	-0.006303557	1	3.342305836
YER120W	-0.067892638	0.935689127	0.249118887	0.627006617	7.709438873
YER121W	0.411637791	0.50278121	0.217662177	0.76437972	0.543740285
YER122C	0.220373511	0.644366011	-0.426169562	0.30402448	5.292391436
YER123W	0.583009045	0.086622485	0.163575628	0.728510014	3.409070778
YER124C	0.471257664	0.226801027	0.197611979	0.687686701	6.782660371
YER125W	-0.163057546	0.787343475	0.270268798	0.628635593	7.659895923
YER126C	0.720911392	0.130252736	-0.145967253	0.849095179	4.555360984
YER127W	0.55455732	0.283209699	-0.293874216	0.64566633	3.068568651
YER128W	-0.679110586	0.12168259	-1.016719267	0.010758163	2.381188524
YER129W	0.68496962	0.054444032	0.002226294	1	3.979871278
YER130C	0.079512223	0.921400282	0.019789455	1	3.431764757
YER131W	0.51402927	0.373564582	0.15151399	0.863526477	7.445530156
YER132C	0.113628484	0.821281813	0.503892197	0.148210405	3.960435208
YER133W	0.571257229	0.252609826	-0.403308221	0.459632877	5.548904509
YER133W-A	-0.261802986	0.68827876	-0.190175671	0.808337978	2.060951476
YER134C	-0.233241327	0.549936133	-0.250570679	0.526961935	3.640847628
YER135C	-0.839507812	0.190593629	-1.772292416	0.00334666	-0.989343313
YER136W	-0.134346648	0.815587531	0.158773868	0.782358859	6.554832205
YER137C	0.504894223	0.332512739	0.135460203	0.871864461	1.682021649
YER137C-A	-0.030879594	1	1.370085102	0.072764672	-1.173596476
YER137W-A	0.075989318	1	-0.859078147	0.36064087	-0.773246875
YER138C	-0.072344881	0.922286842	-0.399410321	0.342351795	6.187208202
YER138W-A	0.011958118	1	-0.545951961	0.314158519	2.110785291
YER139C	-0.370482143	0.444132384	-0.467385061	0.316978381	2.393095254
YER140W	0.295033869	0.415824902	0.15164514	0.734166954	3.696218415
YER141W	0.062080757	0.952436194	0.480473612	0.290065215	6.624260681
YER142C	-0.379402227	0.436880775	-0.825440504	0.044650076	2.429108969
YER143W	-0.869300537	0.009746334	-0.675500098	0.049817806	4.125684387
YER144C	0.164882645	0.721635062	0.842953343	0.009244365	4.271255262
YER145C	-0.288094096	0.727036713	-1.280175026	0.032208154	8.802175771
YER145C-A	-0.282263006	0.544992634	-0.878741266	0.015750473	4.019849768
YER146W	-0.089023872	0.893916465	-0.668433369	0.072764672	3.416517618
YER147C	-0.182737044	0.715132881	-0.139856173	0.808383597	4.148061315
YER147C-A	0.674217377	0.159093862	0.093531491	0.922414224	3.606295952
YER148W	0.602042463	0.174456293	0.107067452	0.889122353	4.239659374
YER148W-A	0.066043253	0.988595855	-0.184942963	0.896107621	0.935458758
YER149C	0.371187719	0.566178133	-0.663753828	0.256905491	2.401899668
YER150W	-0.692939801	0.198569464	-0.480632356	0.407802221	5.176667611
YER151C	0.968616659	0.018278612	0.954965274	0.017660773	3.253131334
YER152C	-0.7201378	0.134780714	-0.075192779	0.950539654	5.352163938
YER152W-A	-0.452124675	0.491849811	-0.235708554	0.766210678	1.784003939
YER153C	-0.21746556	0.737392719	-0.173971381	0.817700853	2.634980712
YER154W	0.579320056	0.08369191	0.610428407	0.055512047	4.584655131
YER155C	0.529713541	0.149360295	0.649010983	0.057236263	5.538756397
YER156C	-0.315866227	0.506159547	-0.079865406	0.926485128	5.672590758
YER157W	0.493252216	0.302600846	0.433128717	0.380365746	3.654350699
YER158C	0.42173566	0.375747391	0.833737181	0.040559622	5.682016255
YER158W-A	0.661955075	0.255739354	0.328267593	0.650464076	1.42326175
YER159C	0.678365919	0.071646115	0.328961712	0.452877615	3.698470369
YER159C-A	-0.060680948	1	4.031218158	0.001186511	1.481508972
YER160C	0.217702662	0.734931662	-0.185712378	0.798018845	5.556486588
YER161C	0.332550065	0.506159547	-0.390712304	0.437680661	2.545627523
YER162C	-2.621084033	1.25E-13	-2.643951841	8.14E-14	4.429266933
YER163C	-0.935162022	0.00405377	-0.707361933	0.036091442	5.005193077
YER164W	-0.242898217	0.585331388	-0.380587237	0.355615601	3.11894428
YER165C-A	-0.147092166	0.970270515	-0.938234941	0.51345472	-0.58864411
YER165W	0.331641279	0.474193351	0.39452402	0.380630127	8.739945006
YER166W	-0.204155977	0.697511112	-0.258041413	0.620285362	6.026205337
YER167W	0.974908098	0.000700799	0.170571217	0.698109309	3.800896452
YER168C	0.085870407	0.894798033	-0.24107816	0.627006617	4.289188244
YER169W	-0.122622968	0.787774445	-0.477636787	0.146659725	3.453989679
YER170W	-0.768859255	0.027121124	-0.375731694	0.351844398	2.708813244
YER171W	0.404017114	0.25467318	0.219621403	0.603433312	3.954380472
YER172C	-0.00253588	1	0.452909426	0.167613509	4.486530019
YER172C-A	1.161430105	0.159405916	0.599237067	0.645438556	-2.106877504
YER173W	0.462364343	0.434884013	-0.163735176	0.859184948	2.404699835
YER174C	0.55113804	0.127859245	0.926042326	0.003682512	4.077233865
YER175C	0.020119474	1	-0.766737501	0.016149389	5.149714077
YER175W-A	-1.416999621	0.0015883	-0.853847522	0.076959485	0.869448696
YER176W	-2.288277759	2.75E-08	-2.629104576	1.84E-10	4.768169487
YER177W	-0.779533152	0.071298788	-0.521930174	0.256443643	9.049854422
YER178W	-0.443844886	0.37300172	-0.328006499	0.54805716	10.55608786
YER179W	-1.369875661	0.001721047	-0.94740181	0.038652569	3.954390748
YER180C	0.093980615	0.91831502	-0.391980013	0.504610469	2.325654713
YER180C-A	0.690367989	0.288232019	-0.837989284	0.202070394	0.184421744
YER181C	-0.113015944	1	0.541326752	0.831625474	-3.703473909
YER182W	0.430868263	0.373564582	0.206919304	0.731895969	2.155184878
YER183C	-0.021693327	1	-0.187228893	0.682774608	4.219289068
YER184C	0.402638618	0.397629103	0.874713269	0.028795965	2.886465647
YER185W	-0.181009403	0.687998764	0.273979871	0.506048515	2.883003031
YER186C	0.13158124	0.789252767	0.017860143	1	3.713096417
YER187W	-0.606542426	0.293601183	-0.270874073	0.708178875	1.715886991
YER188C-A	-0.434262402	0.612176057	0.721953005	0.346776481	0.420874738
YER188W	0.906236985	0.045144913	0.835317313	0.063482465	1.431280661
YER189W	-0.508074997	0.391783543	-0.251541797	0.727821545	1.466489639
YER190C-A	0	1	0	1	-4.776081025
YER190C-B	0	1	0	1	-4.776081025
YER190W	-0.199429002	0.683497623	-0.025844273	1	4.924730721
YFL001W	0.675796198	0.173011843	0.051725108	0.983813453	2.636522413
YFL002C	0.343010882	0.416306703	-0.006188846	1	3.48130238
YFL002W-A	-0.548009281	0.139210427	-1.113187551	0.000546193	3.752101053
YFL002W-B	-0.554796551	0.55297637	0.745848677	0.357384805	-0.476479904
YFL003C	-1.627932954	0.000205103	-1.658617192	0.000195041	1.780223089
YFL004W	-0.541524841	0.111263738	-1.062599973	0.000325396	4.897399502
YFL005W	0.005289435	1	0.287881645	0.501869526	5.900450484
YFL007W	-0.732678408	0.094012153	0.118209634	0.876278782	6.560971788
YFL008W	0.192990104	0.718208517	-0.45699801	0.298961099	2.679763546
YFL009W	-0.229145964	0.598424667	0.314197232	0.445507833	6.164488991
YFL010C	-0.394122359	0.317206209	-0.15452321	0.761219226	5.728906001
YFL010W-A	-0.591666542	0.150649352	-0.122477952	0.854157149	3.453869485
YFL011W	0.578206184	0.459901482	-0.064245412	0.993408572	1.550456946
YFL012W	-1.054781956	0.081524652	-1.377604395	0.014744164	0.577762579
YFL012W-A	-0.497905849	0.721629089	-0.556280128	0.765095182	-3.076884513
YFL013C	1.116950612	0.047864365	0.629445076	0.315722879	2.118097936
YFL013W-A	0.231607513	0.755671912	-3.61E-05	1	1.606597493
YFL014W	1.913658664	1.77E-07	1.284567776	0.000866142	4.760886389
YFL015C	1.52410557	0.02014246	0.750165348	0.369450684	-1.38821004
YFL015W-A	2.510436106	0.278629946	0.395694899	1	-4.192351749
YFL016C	0.934496144	0.004182077	0.844486737	0.010095122	4.486974396
YFL017C	-0.285476662	0.4280809	-0.676132447	0.023156696	4.161570007
YFL017W-A	0.171928037	0.747311541	-0.018821167	1	2.823646119
YFL018C	-0.187141541	0.69992886	-0.405311468	0.319577723	6.361778016
YFL019C	-0.223768812	0.803270998	0.090449663	0.962627342	-0.373144637
YFL020C	0.355384787	0.738284647	1.001790411	0.225863429	-0.413644053
YFL021C-A	0.381001446	0.526762327	0.123116249	0.901973449	2.827487463
YFL021W	1.04279577	0.004911663	2.290169578	1.31E-11	6.627461143
YFL022C	-0.276536582	0.568465561	0.112106734	0.872872392	7.665942483
YFL023W	0.457467826	0.423846958	-0.351156985	0.587400816	2.218650971
YFL024C	-2.085036778	1.14E-07	-0.912712608	0.036372561	4.896900224
YFL025C	0.50452031	0.184175091	0.967491291	0.003185489	5.867873939
YFL026W	0.135232957	0.824938481	0.444269886	0.332056855	8.82832223
YFL027C	0.04713288	0.966583716	-0.32437141	0.460802653	3.314896269
YFL028C	0.090583732	0.861962839	-0.093885004	0.872606091	4.485423361
YFL029C	-0.231979551	0.576567632	-0.006481816	1	4.406734563
YFL030W	-0.934842578	0.154040693	-0.286224477	0.741110873	5.543006129
YFL031C-A	-0.803213532	0.149771521	0.095717721	0.937847998	6.630099281
YFL031W	-1.319874886	0.017738333	-0.607520369	0.34356902	9.639646108
YFL032W	-1.365502816	0.018123476	-0.788010383	0.21046047	6.322777356
YFL033C	0.47303663	0.224221923	1.091433345	0.000861908	4.74780649
YFL034C-A	0.631682401	0.140124287	0.489725709	0.272893713	5.391637221
YFL034C-B	0.56477818	0.338735352	0.03717763	1	2.26941395
YFL034W	0.317538073	0.452654458	-0.207146793	0.672937817	2.821363594
YFL036W	0.909676422	0.001895778	0.755237392	0.011937371	3.528029381
YFL037W	0.192688909	0.684775181	0.37578301	0.3597561	8.46414539
YFL038C	0.459556941	0.306063692	-0.029036179	1	6.056420229
[truncated: 4,686 more rows]
