# Supplementary material for: Impact of maximal overexpression of a non-toxic protein on yeast cell physiology
Source: eLife. 2025 Sep 17;13:RP99572. doi: 10.7554/eLife.99572 (PMC12443478; doi:10.7554/eLife.99572)
Supplement: Source data 2. [file elife-99572-data2.csv]

ID	Gene_name	Vec_1	Vec_2	Vec_3	moxYG_1	moxYG_2	moxYG_3
moxYG	moxYG	0	0	0	51300000000	55400000000	48300000000
YPR080W	TEF1	2710000000	2560000000	2800000000	2010000000	1960000000	2120000000
YCR012W	PGK1	2080000000	2200000000	1970000000	1990000000	1990000000	1930000000
YLR044C	PDC1	2560000000	2470000000	2480000000	1720000000	1760000000	1920000000
YAL038W	CDC19	2100000000	2080000000	1880000000	1730000000	1640000000	1600000000
YLR109W	AHP1	977000000	1020000000	878000000	1470000000	1360000000	1290000000
YKL060C	FBA1	1430000000	1500000000	1320000000	1210000000	1210000000	1260000000
YLR340W	RPP0	811000000	851000000	721000000	1200000000	1190000000	1100000000
YHR174W	ENO2	1800000000	1870000000	1660000000	1060000000	1080000000	1070000000
YKR059W	TIF1	798000000	785000000	731000000	969000000	913000000	912000000
YNL178W	RPS3	909000000	928000000	838000000	949000000	908000000	867000000
YLR355C	ILV5	702000000	698000000	626000000	886000000	802000000	826000000
YDR155C	CPR1	511000000	583000000	471000000	947000000	929000000	825000000
YDR450W	RPS18A	697000000	713000000	617000000	810000000	762000000	755000000
YOL086C	ADH1	1470000000	1370000000	1380000000	784000000	747000000	752000000
YOL039W	RPP2A	429000000	470000000	402000000	727000000	795000000	715000000
YKL152C	GPM1	1200000000	1240000000	1180000000	657000000	630000000	684000000
YEL054C	RPL12A	494000000	535000000	443000000	766000000	754000000	680000000
YOR133W	EFT1	718000000	736000000	687000000	709000000	721000000	680000000
YOR369C	RPS12	422000000	481000000	420000000	707000000	751000000	672000000
YGL008C	PMA1	551000000	516000000	553000000	626000000	646000000	660000000
YDR382W	RPP2B	545000000	522000000	494000000	819000000	828000000	641000000
YAL005C	SSA1	597000000	638000000	525000000	647000000	661000000	640000000
YLR406C	RPL31B	809000000	749000000	805000000	562000000	600000000	627000000
YNL209W	SSB2	609000000	610000000	556000000	615000000	624000000	627000000
YDR064W	RPS13	821000000	798000000	769000000	574000000	607000000	622000000
YPL131W	RPL5	443000000	437000000	436000000	624000000	602000000	617000000
YDR050C	TPI1	853000000	924000000	842000000	677000000	661000000	609000000
YMR242C	RPL20A	640000000	603000000	642000000	456000000	465000000	497000000
YFL014W	HSP12	21900000	30700000	15700000	437000000	459000000	468000000
YOL121C	RPS19A	571000000	567000000	527000000	493000000	453000000	449000000
YLL050C	COF1	307000000	337000000	329000000	495000000	443000000	443000000
YLR333C	RPS25B	493000000	509000000	470000000	436000000	412000000	440000000
YKL056C	TMA19	406000000	428000000	350000000	543000000	522000000	425000000
YGL009C	LEU1	270000000	333000000	260000000	409000000	390000000	417000000
YNL135C	FPR1	235000000	241000000	226000000	454000000	452000000	415000000
YJR145C	RPS4A	423000000	447000000	389000000	418000000	408000000	406000000
YCR031C	RPS14A	451000000	457000000	429000000	443000000	380000000	395000000
YNL055C	POR1	195000000	192000000	183000000	404000000	364000000	384000000
YGL076C	RPL7A	408000000	406000000	419000000	346000000	357000000	357000000
YJL052W	TDH1	278000000	363000000	248000000	355000000	360000000	354000000
YOL040C	RPS15	358000000	350000000	306000000	268000000	249000000	335000000
YEL034W	HYP2	328000000	342000000	312000000	327000000	337000000	334000000
YOR096W	RPS7A	270000000	302000000	245000000	333000000	324000000	330000000
YDR099W	BMH2	206000000	216000000	205000000	336000000	347000000	326000000
YMR186W	HSC82	492000000	468000000	477000000	300000000	313000000	325000000
YGL030W	RPL30	401000000	346000000	390000000	297000000	310000000	318000000
YMR142C	RPL13B	419000000	419000000	394000000	309000000	286000000	317000000
YGL147C	RPL9A	408000000	393000000	419000000	290000000	292000000	306000000
YER091C	MET6	470000000	530000000	458000000	297000000	297000000	302000000
YKL006W	RPL14A	446000000	390000000	398000000	270000000	266000000	298000000
YLR167W	RPS31	167000000	181000000	182000000	303000000	292000000	298000000
YPL220W	RPL1A	399000000	374000000	364000000	291000000	222000000	293000000
YJR123W	RPS5	324000000	324000000	298000000	285000000	280000000	284000000
YDR025W	RPS11A	416000000	384000000	430000000	256000000	274000000	282000000
YAL003W	EFB1	243000000	269000000	218000000	313000000	305000000	281000000
YBL072C	RPS8A	327000000	311000000	345000000	259000000	276000000	279000000
YOL109W	ZEO1	259000000	249000000	232000000	265000000	271000000	278000000
YFL039C	ACT1	249000000	264000000	234000000	282000000	271000000	274000000
YKR057W	RPS21A	283000000	301000000	258000000	288000000	263000000	272000000
YML073C	RPL6A	328000000	300000000	312000000	240000000	260000000	272000000
YDL191W	RPL35A	367000000	336000000	344000000	257000000	258000000	270000000
YER043C	SAH1	356000000	384000000	349000000	279000000	284000000	265000000
YNL096C	RPS7B	258000000	270000000	236000000	274000000	273000000	254000000
YPL081W	RPS9A	302000000	287000000	258000000	249000000	252000000	254000000
YDL137W	ARF2	176000000	181000000	168000000	271000000	254000000	247000000
YPR102C	RPL11A	202000000	205000000	229000000	225000000	212000000	245000000
YJL190C	RPS22A	313000000	305000000	281000000	234000000	232000000	244000000
YLR075W	RPL10	272000000	267000000	281000000	229000000	234000000	243000000
YLL045C	RPL8B	227000000	224000000	232000000	225000000	225000000	239000000
YKL156W	RPS27A	462000000	515000000	437000000	238000000	227000000	237000000
YMR116C	ASC1	240000000	245000000	240000000	265000000	250000000	234000000
YGR180C	RNR4	191000000	194000000	177000000	234000000	221000000	231000000
YBR084C-A	RPL19A	303000000	300000000	320000000	173000000	200000000	219000000
YGR034W	RPL26B	231000000	223000000	219000000	202000000	206000000	216000000
YHR208W	BAT1	179000000	174000000	171000000	220000000	190000000	216000000
YDR226W	ADK1	202000000	216000000	187000000	230000000	228000000	215000000
YOR375C	GDH1	169000000	144000000	198000000	159000000	196000000	215000000
YBR031W	RPL4A	261000000	254000000	253000000	206000000	210000000	212000000
YHR193C	EGD2	156000000	159000000	146000000	209000000	208000000	211000000
YPL004C	LSP1	64000000	72500000	63400000	225000000	234000000	207000000
YGR192C	TDH3	500000000	515000000	389000000	223000000	202000000	202000000
YPL037C	EGD1	138000000	149000000	112000000	190000000	201000000	201000000
YJR121W	ATP2	78700000	87500000	73900000	193000000	196000000	193000000
YML024W	RPS17A	264000000	249000000	260000000	182000000	180000000	188000000
YLR264W	RPS28B	278000000	246000000	231000000	194000000	191000000	182000000
YLR287C-A	RPS30A	198000000	212000000	183000000	170000000	181000000	182000000
YLL024C	SSA2	220000000	241000000	200000000	184000000	192000000	180000000
YBR196C	PGI1	183000000	186000000	189000000	170000000	167000000	177000000
YKL182W	FAS1	160000000	171000000	154000000	151000000	164000000	175000000
YPL106C	SSE1	231000000	232000000	213000000	180000000	177000000	175000000
YBR127C	VMA2	133000000	140000000	128000000	178000000	177000000	170000000
YBR011C	IPP1	171000000	177000000	175000000	164000000	166000000	169000000
YLR249W	YEF3	186000000	189000000	178000000	153000000	158000000	164000000
YDL055C	PSA1	173000000	177000000	155000000	172000000	165000000	161000000
YOL127W	RPL25	251000000	239000000	262000000	136000000	129000000	155000000
YPR145W	ASN1	146000000	140000000	136000000	169000000	164000000	155000000
YPL090C	RPS6A	174000000	166000000	182000000	128000000	135000000	153000000
YBL099W	ATP1	82800000	86400000	81900000	132000000	138000000	146000000
YHR010W	RPL27A	193000000	170000000	195000000	129000000	135000000	145000000
YFL045C	SEC53	105000000	113000000	95400000	155000000	152000000	143000000
YJR045C	SSC1	111000000	114000000	106000000	146000000	147000000	143000000
YJR109C	CPA2	147000000	135000000	139000000	159000000	137000000	142000000
YKL180W	RPL17A	205000000	198000000	196000000	139000000	133000000	142000000
YML028W	TSA1	157000000	168000000	145000000	161000000	158000000	142000000
YGR086C	PIL1	66000000	70400000	65400000	145000000	150000000	137000000
YDL185W	VMA1	121000000	125000000	117000000	146000000	141000000	136000000
YGR254W	ENO1	139000000	181000000	140000000	128000000	140000000	129000000
YLR259C	HSP60	112000000	119000000	108000000	123000000	129000000	128000000
YCL035C	GRX1	61800000	70100000	57100000	128000000	136000000	127000000
YMR230W	RPS10B	121000000	124000000	111000000	122000000	131000000	126000000
YPR069C	SPE3	144000000	137000000	134000000	134000000	134000000	125000000
YHL034C	SBP1	90500000	91200000	84300000	130000000	136000000	123000000
YOR234C	RPL33B	161000000	140000000	185000000	112000000	133000000	123000000
YPR074C	TKL1	160000000	160000000	152000000	120000000	119000000	123000000
YGR209C	TRX2	105000000	103000000	106000000	125000000	126000000	119000000
YJR016C	ILV3	97100000	106000000	88800000	119000000	108000000	119000000
YBR009C	HHF1	159000000	139000000	163000000	107000000	111000000	118000000
YCL030C	HIS4	177000000	175000000	182000000	116000000	109000000	114000000
YLR002C	NOC3	145000000	148000000	149000000	108000000	111000000	114000000
YML063W	RPS1B	133000000	123000000	131000000	102000000	103000000	114000000
YLR293C	GSP1	120000000	117000000	119000000	119000000	107000000	113000000
YJR105W	ADO1	98800000	107000000	91900000	119000000	123000000	112000000
YHL015W	RPS20	127000000	124000000	123000000	109000000	111000000	111000000
YLR058C	SHM2	251000000	236000000	265000000	90100000	101000000	105000000
YOR298C-A	MBF1	157000000	165000000	146000000	116000000	106000000	105000000
YER165W	PAB1	88700000	94100000	84700000	104000000	107000000	103000000
YMR143W	RPS16A	107000000	102000000	98700000	104000000	106000000	103000000
YAR015W	ADE1	157000000	161000000	150000000	95600000	108000000	102000000
YNL016W	PUB1	83600000	86000000	78800000	120000000	117000000	102000000
YOR332W	VMA4	75500000	81200000	68400000	107000000	98400000	98500000
YOL139C	CDC33	83500000	89600000	80800000	107000000	104000000	97900000
YKL081W	TEF4	122000000	118000000	131000000	78500000	84600000	96000000
YBR078W	ECM33	68700000	62800000	68100000	80600000	83300000	94500000
YDL192W	ARF1	76300000	74800000	70900000	101000000	96900000	94000000
YGL037C	PNC1	31200000	37300000	28000000	98500000	108000000	93500000
YIR037W	HYR1	49500000	51600000	45100000	106000000	112000000	92400000
YIL051C	MMF1	106000000	111000000	112000000	84400000	73900000	92300000
YPL061W	ALD6	240000000	243000000	232000000	93500000	94600000	92100000
YBR025C	OLA1	89900000	91200000	88400000	90300000	91200000	92000000
YDR032C	PST2	43100000	43000000	41600000	90800000	93400000	92000000
YFL037W	TUB2	74500000	77600000	65500000	103000000	102000000	90700000
YGR148C	RPL24B	156000000	139000000	148000000	79000000	86600000	89500000
YNR016C	ACC1	94700000	92600000	89800000	84300000	87000000	89000000
YGR118W	RPS23A	113000000	99000000	123000000	62600000	77700000	86800000
YLR304C	ACO1	49000000	63700000	47800000	72100000	82500000	86500000
YJL130C	URA2	90000000	90700000	81500000	92500000	90000000	86100000
YGR240C	PFK1	112000000	112000000	111000000	83400000	84900000	85900000
YDL022W	GPD1	30700000	36400000	31700000	85000000	88500000	85400000
YDL131W	LYS21	99800000	95800000	94800000	90800000	81600000	85200000
YDL084W	SUB2	78500000	81100000	71600000	91400000	91400000	85100000
YDR158W	HOM2	103000000	92900000	104000000	76500000	71600000	84500000
YJL034W	KAR2	92200000	96100000	83600000	89200000	91600000	83800000
YLR029C	RPL15A	118000000	104000000	130000000	63900000	70100000	82000000
YAL012W	CYS3	129000000	134000000	119000000	96200000	88200000	81500000
YLR354C	TAL1	91000000	97200000	94000000	77000000	76100000	81000000
YKL117W	SBA1	84300000	84700000	79600000	83100000	80100000	80900000
YPR016C	TIF6	59900000	62900000	60800000	79200000	73500000	78000000
YPR035W	GLN1	98100000	116000000	94000000	75500000	77100000	77900000
YPL249C-A	RPL36B	221000000	162000000	216000000	66300000	77000000	77200000
YHR064C	SSZ1	92400000	92600000	90400000	81500000	80900000	76800000
YER177W	BMH1	53300000	56100000	50700000	86200000	83100000	75900000
YGR214W	RPS0A	86800000	82100000	77800000	99100000	94300000	75800000
YOR020C	HSP10	48300000	47500000	46400000	73200000	73400000	75600000
YJL026W	RNR2	41400000	47300000	41300000	73000000	75200000	75000000
YHR018C	ARG4	57500000	60300000	57500000	80900000	75900000	74700000
YDR224C	HTB1	71900000	75700000	83300000	74700000	68300000	74000000
YMR205C	PFK2	94400000	96500000	90100000	75900000	74200000	73400000
YOL120C	RPL18A	77600000	73900000	95100000	51400000	56300000	72500000
YJR139C	HOM6	110000000	103000000	95000000	78500000	76400000	72400000
YOL058W	ARG1	66900000	60400000	61700000	85200000	67000000	72400000
YGL202W	ARO8	103000000	99600000	102000000	76800000	75200000	71300000
YHR179W	OYE2	112000000	110000000	108000000	76600000	70000000	70400000
YLR180W	SAM1	103000000	103000000	89500000	74200000	70500000	70400000
YDL066W	IDP1	87300000	77000000	81000000	81100000	73500000	70300000
YJL167W	ERG20	66100000	67200000	62200000	74600000	72000000	70100000
YOR063W	RPL3	80300000	71400000	77500000	61200000	67600000	70000000
YBR221C	PDB1	48300000	48700000	46300000	76400000	74900000	68900000
YHR183W	GND1	70300000	69100000	71100000	61600000	65600000	67900000
YDR071C	PAA1	45600000	49700000	44200000	74600000	69900000	67400000
YFR031C-A	RPL2A	75000000	67800000	76900000	61500000	62100000	67400000
YGL031C	RPL24A	109000000	94800000	108000000	59900000	61400000	67300000
YGR155W	CYS4	86900000	90000000	82200000	69000000	69900000	66800000
YBR054W	YRO2	27900000	22000000	21100000	61500000	79700000	65200000
YLR179C	YLR179C	58100000	65500000	61400000	74700000	72800000	65200000
YPL218W	SAR1	71500000	65400000	67200000	67400000	69300000	64300000
YML106W	URA5	63800000	65600000	55200000	69100000	63700000	64000000
YHR019C	DED81	90600000	86800000	92700000	65700000	66000000	63600000
YPL240C	HSP82	67500000	63300000	67400000	52100000	63100000	63200000
YLR153C	ACS2	100000000	94200000	98600000	62700000	62000000	62900000
YBR109C	CMD1	50200000	46800000	47100000	69900000	68900000	62400000
YLR150W	STM1	83300000	88700000	88700000	68700000	66900000	62100000
YBR082C	UBC4	72200000	71100000	66300000	63700000	59300000	62000000
YLR028C	ADE16	73700000	70600000	75300000	65400000	64600000	61800000
YPL154C	PEP4	35500000	32500000	38100000	62200000	64700000	61500000
YLL018C	DPS1	68200000	65100000	66000000	62700000	60300000	61200000
YPL231W	FAS2	55800000	59000000	54600000	49300000	54200000	60400000
YGL253W	HXK2	119000000	109000000	111000000	61100000	60700000	59900000
YGL026C	TRP5	67400000	64800000	62800000	64600000	56700000	59700000
YDR353W	TRR1	69800000	72500000	67900000	61500000	59500000	59600000
YGL103W	RPL28	97500000	96900000	105000000	49600000	51700000	59200000
YGR159C	NSR1	76000000	74000000	63100000	64300000	62200000	58700000
YBL087C	RPL23A	114000000	104000000	100000000	58000000	51100000	58000000
YDR023W	SES1	53100000	55100000	51000000	55100000	59500000	57300000
YFL010C	WWM1	71800000	72700000	55900000	84400000	31400000	57200000
YKL210W	UBA1	73200000	72700000	66900000	55900000	56600000	56900000
YGL123W	RPS2	62300000	67300000	67900000	43500000	45100000	56700000
YNL134C	YNL134C	31100000	39600000	32500000	58100000	56900000	56500000
YBL076C	ILS1	68300000	67600000	66300000	56200000	56000000	56400000
YCL043C	PDI1	54200000	55500000	48800000	55800000	59400000	56300000
YDL126C	CDC48	56400000	57100000	54400000	55900000	58000000	55800000
YNL104C	LEU4	44300000	44800000	42100000	68000000	51100000	55700000
YOR335C	ALA1	66600000	67400000	63600000	54600000	57500000	55300000
YDL046W	NPC2	6670000	24300000	22800000	57300000	59200000	55200000
YGR094W	VAS1	63500000	61000000	63200000	55300000	54500000	55200000
YMR079W	SEC14	54700000	59400000	51700000	58700000	55600000	54800000
YBL045C	COR1	17100000	21200000	16200000	52300000	57000000	54600000
YDR298C	ATP5	21100000	25000000	19900000	57600000	55000000	54000000
YDR502C	SAM2	105000000	118000000	96600000	61100000	65200000	54000000
YLR043C	TRX1	65000000	52200000	45600000	50900000	60400000	53500000
YEL071W	DLD3	74000000	65500000	69600000	59200000	52100000	53300000
YOR027W	STI1	55900000	60300000	49500000	54100000	54300000	53300000
YOR374W	ALD4	21700000	22200000	22700000	51000000	50300000	52200000
YCR053W	THR4	64800000	61600000	60200000	55000000	52400000	51800000
YER086W	ILV1	47700000	48500000	48100000	51900000	47100000	51500000
YLR208W	SEC13	44700000	47700000	43500000	57700000	55400000	51500000
YER178W	PDA1	42700000	41700000	41000000	55500000	49500000	51300000
YGL234W	ADE57	99300000	99400000	97900000	45300000	50400000	51100000
YDR233C	RTN1	57300000	54500000	63500000	48700000	52400000	50800000
YFL018C	LPD1	42300000	43400000	39200000	48600000	47900000	50600000
YGL148W	ARO2	61300000	55600000	53300000	55800000	50800000	50200000
YIL041W	GVP36	52000000	52300000	46600000	54900000	56100000	50000000
YJL080C	SCP160	47000000	48400000	42500000	50500000	51300000	50000000
YKL085W	MDH1	22000000	22500000	20800000	42100000	42300000	49900000
YLR344W	RPL26A	89300000	89800000	75300000	48400000	51000000	49700000
YMR120C	ADE17	181000000	164000000	167000000	41200000	53600000	49700000
YLR216C	CPR6	46700000	50600000	44400000	54500000	54700000	49200000
YNL064C	YDJ1	59600000	58400000	55100000	48800000	51400000	49000000
YDR341C	YDR341C	58900000	58800000	55800000	47900000	46700000	48600000
YCL009C	ILV6	42700000	42200000	39700000	50200000	48900000	48500000
YGR124W	ASN2	54100000	54600000	52800000	54400000	49600000	48500000
YER052C	HOM3	67900000	61900000	64100000	50000000	45300000	48200000
YOR184W	SER1	70100000	69000000	66600000	48500000	45000000	48000000
YNL015W	PBI2	10500000	13100000	13000000	42800000	38900000	47700000
YPL160W	CDC60	64600000	61300000	62100000	46200000	46600000	46800000
YLR027C	AAT2	58200000	53500000	58300000	49100000	46000000	46700000
YOR198C	BFR1	60300000	62300000	60100000	43800000	47700000	46100000
YMR226C	ORA1	38700000	40300000	38300000	42400000	43100000	45900000
YPR191W	QCR2	15300000	18800000	14400000	44500000	47200000	45900000
YDR377W	ATP17	26600000	27000000	26300000	39100000	41700000	45500000
YMR072W	ABF2	29500000	30000000	27200000	47600000	46200000	45400000
YDL014W	NOP1	58800000	61200000	60600000	51100000	46700000	45200000
YFL038C	YPT1	38800000	38400000	39900000	45000000	45600000	44900000
YDR510W	SMT3	28400000	30900000	28200000	48300000	50800000	44800000
YDR454C	GUK1	46200000	49600000	44000000	48400000	49200000	44700000
YMR062C	ARG7	30900000	30900000	26300000	50000000	42900000	44600000
YKL035W	UGP1	28000000	31300000	30000000	43400000	43100000	44400000
YLR447C	VMA6	48600000	45100000	40800000	50600000	47800000	44400000
YNL069C	RPL16B	57800000	48400000	55300000	36100000	43000000	44300000
YKL067W	YNK1	30600000	33100000	28100000	41200000	41500000	44200000
YBL030C	PET9	34500000	31200000	32000000	40600000	40400000	44100000
YDL075W	RPL31A	50700000	46800000	56400000	38300000	40300000	43800000
YGL245W	GUS1	50700000	51800000	47200000	42700000	43700000	43100000
YLR325C	RPL38	104000000	91900000	98500000	85300000	82000000	43000000
YJR007W	SUI2	41600000	43300000	41100000	41000000	41000000	42800000
YGL210W	YPT32	34800000	34400000	32700000	43400000	40200000	42600000
YNL007C	SIS1	36300000	35400000	31400000	44700000	43800000	42500000
YDR037W	KRS1	58200000	56200000	54100000	46300000	42400000	42400000
YLR448W	RPL6B	53800000	47600000	55900000	36800000	39600000	42400000
YIL078W	THS1	51700000	50800000	52800000	40800000	43500000	42100000
YBL064C	PRX1	10900000	12800000	10500000	40100000	41800000	41700000
YNL079C	TPM1	37200000	40800000	33300000	47800000	46000000	41400000
YGL062W	PYC1	37200000	35100000	34900000	42900000	40100000	40500000
YKL054C	DEF1	33600000	32100000	30100000	38500000	43100000	40500000
YOR232W	MGE1	27100000	29100000	25400000	41600000	41700000	40300000
YBR085C-A	YBR085C-A	21200000	22300000	21200000	39500000	44900000	40000000
YER062C	GPP2	11300000	13200000	10400000	45400000	40400000	39500000
YLR301W	HRI1	46400000	49300000	45000000	44100000	46000000	39300000
YML078W	CPR3	53100000	40600000	52300000	42500000	45000000	39000000
YFR044C	DUG1	36200000	36200000	35200000	39300000	39600000	38800000
YGR285C	ZUO1	49800000	46800000	50600000	36100000	36200000	38800000
YPL028W	ERG10	58900000	56900000	56800000	42400000	39900000	38800000
YMR105C	PGM2	8230000	12500000	7650000	36700000	38300000	38300000
YCR088W	ABP1	41500000	40800000	44100000	38400000	39500000	38100000
YHR039C-A	VMA10	40300000	41500000	40000000	41100000	38200000	37900000
YMR108W	ILV2	36600000	35400000	35500000	42400000	34900000	37700000
YPR163C	TIF3	36900000	35000000	36300000	36300000	36600000	37400000
YKL157W	APE2	24900000	25900000	24900000	33300000	33800000	37200000
YMR217W	GUA1	68000000	69100000	61500000	38600000	37800000	37200000
YOR285W	RDL1	21400000	22100000	20800000	40500000	38500000	37200000
YHR020W	YHR020W	47500000	44500000	46000000	36300000	35000000	36900000
YER074W	RPS24A	54400000	55700000	56500000	35600000	33500000	36800000
YHR008C	SOD2	26800000	28100000	25300000	35400000	38600000	36500000
YKR092C	SRP40	33100000	34500000	29900000	36800000	38500000	36000000
YKR046C	PLN1	12800000	14600000	12900000	31700000	31400000	35800000
YJL001W	PRE3	29600000	32100000	28700000	39800000	35800000	35700000
YDR127W	ARO1	36000000	34600000	35700000	36400000	36600000	35600000
YFL022C	FRS2	38000000	38900000	34600000	38800000	38100000	35600000
YBR121C	GRS1	38800000	38300000	36700000	36100000	36200000	35500000
YMR096W	SNZ1	21300000	20900000	20600000	41900000	31600000	35300000
YNL071W	LAT1	31900000	30300000	30800000	36000000	34900000	35300000
YOR168W	GLN4	46200000	44800000	43800000	34400000	35100000	35200000
YJR077C	MIR1	19700000	21200000	17600000	33700000	31600000	35000000
YKR048C	NAP1	23800000	27300000	23200000	31100000	31200000	35000000
YDR368W	YPR1	29500000	29300000	28500000	35900000	36100000	34900000
YER057C	HMF1	13400000	13400000	13100000	29800000	31200000	34900000
YDR033W	MRH1	17500000	20800000	20000000	30600000	35000000	34800000
YGR204W	ADE3	58000000	57800000	59700000	38100000	35100000	34800000
YOR007C	SGT2	38300000	34400000	30800000	45200000	39500000	34800000
YBR126C	TPS1	17100000	19700000	18200000	35500000	35600000	34600000
YMR203W	TOM40	32800000	29000000	26200000	29400000	28000000	34300000
YOR204W	DED1	38400000	39200000	38800000	34200000	34100000	34200000
YEL046C	GLY1	36400000	35300000	33400000	36900000	34200000	34000000
YER055C	HIS1	68400000	61100000	60300000	39200000	37100000	34000000
YMR083W	ADH3	38100000	32700000	38400000	32000000	30600000	34000000
YPL048W	CAM1	37500000	36200000	38600000	32000000	32800000	33600000
YGL206C	CHC1	30400000	30500000	29000000	34900000	35600000	33500000
YLR197W	NOP56	35300000	33000000	33800000	30200000	33200000	33500000
YML070W	DAK1	30800000	32400000	31100000	34300000	33500000	33200000
YPR041W	TIF5	32100000	32900000	30100000	34500000	33800000	33200000
YDR129C	SAC6	43700000	43500000	42900000	32100000	33900000	33100000
YIR038C	GTT1	13400000	13700000	12900000	34300000	36200000	33100000
YDR381W	YRA1	39900000	39600000	41200000	31200000	30600000	33000000
YKL016C	ATP7	11100000	12400000	10100000	31900000	34400000	32900000
YOR323C	PRO2	37500000	35600000	33500000	37100000	32400000	32600000
YNL220W	ADE12	72000000	65500000	66000000	31100000	31200000	32500000
YDR519W	FPR2	26400000	24700000	21900000	33100000	32400000	32300000
YJR070C	LIA1	33200000	36600000	30900000	34900000	34600000	32100000
YBR039W	ATP3	18600000	19400000	17100000	31200000	30400000	32000000
YHR087W	RTC3	5740000	7760000	4570000	29700000	34100000	31900000
YMR235C	RNA1	29500000	30700000	27200000	34500000	33600000	31700000
YGR061C	ADE6	54200000	55600000	51600000	30000000	31200000	31400000
YPL117C	IDI1	24200000	23700000	23100000	34000000	35300000	31400000
YLR359W	ADE13	69100000	73200000	69200000	27900000	31300000	31200000
YDL110C	TMA17	9790000	10800000	11100000	28600000	32400000	31100000
YNL010W	PYP1	27000000	28300000	25200000	32700000	32900000	31100000
YBR286W	APE3	25300000	23100000	24400000	26300000	30600000	31000000
YEL026W	SNU13	37300000	36900000	32600000	30000000	30100000	31000000
YGL106W	MLC1	25300000	27700000	22800000	37900000	38400000	31000000
YML008C	ERG6	45600000	44200000	40700000	31800000	30300000	30600000
YDL182W	LYS20	47800000	42800000	47500000	33400000	29600000	30500000
YER073W	ALD5	18400000	18000000	17800000	30700000	25200000	30400000
YGR037C	ACB1	34400000	34300000	31300000	35000000	36900000	30400000
YLL026W	HSP104	24300000	26000000	23000000	28700000	30500000	30000000
YOR230W	WTM1	36100000	38700000	37300000	28000000	28100000	29900000
YLR192C	HCR1	26300000	25300000	24100000	36100000	33300000	29700000
YAL044C	GCV3	20800000	21600000	22700000	27700000	27000000	29600000
YOR142W	LSC1	17200000	18700000	17000000	30300000	28900000	29500000
YEL013W	VAC8	28700000	28700000	28300000	27700000	28800000	29300000
YMR260C	TIF11	18000000	21000000	17300000	29500000	30500000	29200000
YBR072W	HSP26	13000000	15000000	11100000	31100000	43300000	29000000
YCR009C	RVS161	26100000	26900000	24900000	29000000	29300000	28900000
YHR104W	GRE3	17100000	18200000	16400000	27100000	27600000	28900000
YOR310C	NOP58	29100000	30500000	31000000	26400000	27400000	28900000
YMR099C	YMR099C	39700000	39100000	37000000	31000000	27600000	28800000
YDR174W	HMO1	22500000	24900000	23300000	29600000	31600000	28700000
YGR020C	VMA7	13800000	15600000	13600000	28500000	29800000	28700000
YDL100C	GET3	36600000	36000000	34800000	31100000	29700000	28500000
YNR001C	CIT1	13400000	15000000	13000000	26200000	27300000	28300000
YML126C	ERG13	41300000	40700000	38400000	31100000	28600000	28200000
YER090W	TRP2	35700000	34100000	35400000	30100000	27900000	28000000
YPL225W	YPL225W	24600000	26300000	23900000	32800000	32200000	28000000
YDR086C	SSS1	54600000	49500000	48900000	26600000	16700000	27800000
YGL157W	ARI1	20800000	20900000	19600000	26000000	26600000	27600000
YGR231C	PHB2	29100000	29600000	29300000	25200000	24900000	27500000
YOR136W	IDH2	36700000	34300000	34800000	27000000	25900000	27500000
YDL072C	YET3	13900000	14300000	17500000	22600000	26400000	27400000
YDR533C	HSP31	6720000	7440000	5960000	25300000	30400000	27300000
YMR309C	NIP1	25300000	25000000	24400000	26800000	27100000	27300000
YOR259C	RPT4	26300000	27100000	24500000	29600000	28200000	27300000
YIL094C	LYS12	35600000	35400000	34500000	27600000	26900000	27000000
YCL040W	GLK1	14800000	16800000	15000000	27400000	29100000	26800000
YER110C	KAP123	34700000	35900000	32500000	28300000	29400000	26800000
YKL145W	RPT1	30000000	30300000	28800000	27800000	26400000	26800000
YMR300C	ADE4	59500000	57300000	57900000	23600000	25900000	26800000
YOL097C	WRS1	43700000	44500000	36800000	25600000	27500000	26800000
YKR001C	VPS1	34100000	33700000	34200000	25100000	24600000	26500000
YGL011C	SCL1	31200000	30500000	27600000	28400000	24900000	26400000
YGL137W	SEC27	22000000	23600000	20400000	28800000	28200000	26400000
YIL125W	KGD1	15500000	16400000	14800000	24200000	25400000	26400000
YPR033C	HTS1	30100000	29900000	30500000	26700000	25400000	26300000
YER136W	GDI1	27400000	26800000	27100000	25400000	24500000	26200000
YHR068W	DYS1	34900000	31700000	32800000	26700000	25300000	26100000
YGR135W	PRE9	20800000	22100000	20000000	28000000	26700000	25900000
YAL035W	FUN12	32700000	32600000	32200000	25900000	26100000	25800000
YOR317W	FAA1	19100000	19700000	20200000	24000000	24000000	25700000
YGL105W	ARC1	38300000	38800000	39000000	28100000	25500000	25600000
YFR053C	HXK1	19400000	26600000	19800000	24700000	26600000	25200000
YNL037C	IDH1	29500000	26900000	28000000	25700000	24000000	25200000
YNL138W	SRV2	21900000	22300000	20900000	27300000	25900000	25200000
YER081W	SER3	94200000	85300000	82300000	29200000	27600000	25100000
YML001W	YPT7	23800000	23100000	23200000	25600000	24500000	25100000
YML092C	PRE8	26400000	27100000	24500000	25500000	26300000	25100000
YMR092C	AIP1	24700000	25300000	25000000	24500000	25100000	25100000
YMR318C	ADH6	27200000	28900000	25300000	25800000	24500000	25100000
YPR183W	DPM1	30200000	29500000	28300000	26200000	23400000	25000000
YGL187C	COX4	8870000	10900000	8480000	23900000	24100000	24900000
YMR314W	PRE5	29200000	28500000	29500000	25200000	23600000	24800000
YPL273W	SAM4	24900000	24600000	22000000	26400000	24500000	24800000
YER069W	ARG56	23000000	22700000	19900000	32900000	25100000	24700000
YLR300W	EXG1	10600000	12200000	10400000	26000000	25500000	24500000
YPR148C	YPR148C	16400000	16700000	17000000	24800000	25400000	24500000
YDL125C	HNT1	38900000	35200000	32500000	27200000	28500000	24400000
YPR020W	ATP20	10800000	12300000	9920000	24700000	22900000	24400000
YJL055W	LOG1	18300000	19700000	17400000	27000000	26400000	24200000
YDR092W	UBC13	21200000	20900000	20100000	27100000	24600000	23900000
YDR429C	TIF35	24000000	24900000	22600000	25200000	27100000	23900000
YJL172W	CPS1	15300000	15300000	16200000	26000000	24100000	23900000
YKR014C	YPT52	16300000	16800000	15400000	23100000	22600000	23900000
YPL091W	GLR1	31100000	30500000	29400000	24700000	24300000	23900000
YDR304C	CPR5	17900000	19800000	17200000	26100000	25100000	23700000
YIR034C	LYS1	34800000	30500000	36800000	21700000	20500000	23600000
YGL125W	MET13	13600000	15100000	13500000	21000000	22700000	23500000
YIL053W	GPP1	50600000	49800000	43900000	29300000	24400000	23500000
YLR295C	ATP14	6660000	7460000	6880000	24200000	24400000	23400000
YER089C	PTC2	22600000	22400000	21800000	22700000	22600000	23300000
YOL038W	PRE6	19200000	19600000	18200000	24000000	22400000	23300000
YDR513W	GRX2	10100000	11100000	10100000	21100000	23200000	23200000
YGR087C	PDC6	46900000	40500000	53500000	17400000	56600000	23200000
YGR132C	PHB1	21100000	21100000	20600000	22600000	22400000	23100000
YDR487C	RIB3	20200000	20500000	19500000	25700000	22300000	23000000
YGR185C	TYS1	31100000	29500000	31300000	21700000	21700000	23000000
YKR043C	SHB17	21800000	22000000	19600000	23800000	21200000	23000000
YER003C	PMI40	23900000	28100000	22200000	23500000	25200000	22900000
YNL281W	HCH1	20800000	24400000	20900000	24100000	22100000	22800000
YOR128C	ADE2	35600000	35100000	33700000	20400000	20600000	22800000
YDL007W	RPT2	27300000	27400000	27800000	23200000	24200000	22700000
YER036C	ARB1	26100000	25900000	23800000	22700000	23000000	22700000
YOR176W	HEM15	19500000	23500000	19100000	21700000	24100000	22700000
YPL235W	RVB2	24200000	24800000	22700000	23900000	23000000	22400000
YJL121C	RPE1	16400000	17900000	12500000	23700000	21500000	22300000
YIL033C	BCY1	12900000	13800000	12800000	21000000	22400000	22200000
YBR084W	MIS1	20100000	20000000	19500000	22300000	22200000	22100000
YHL021C	AIM17	6390000	7050000	5250000	23000000	20800000	22100000
YGL191W	COX13	7080000	9080000	6180000	22100000	20900000	22000000
YLR438W	CAR2	26700000	26900000	27300000	19100000	20300000	21900000
YDR171W	HSP42	6360000	6760000	6250000	22000000	24700000	21800000
YHR025W	THR1	40000000	37100000	39900000	22500000	19400000	21800000
YJL014W	CCT3	32500000	33000000	31500000	21400000	22700000	21800000
YKL120W	OAC1	23800000	19400000	22400000	21700000	18100000	21700000
YJR073C	OPI3	28000000	27700000	33200000	18600000	22100000	21600000
YPL145C	KES1	21000000	22800000	20300000	20900000	22200000	21600000
YBR088C	POL30	19200000	22000000	19700000	25000000	23100000	21500000
YBR248C	HIS7	26800000	25500000	25500000	22800000	21100000	21500000
YER012W	PRE1	17000000	17700000	16600000	22000000	20900000	21500000
YMR173W	DDR48	7480000	9050000	7320000	21800000	24300000	21500000
YML094W	GIM5	17300000	18400000	15800000	22200000	22100000	21400000
YNL121C	TOM70	19000000	19100000	17900000	20800000	22200000	21400000
YPL262W	FUM1	22500000	21800000	20500000	22100000	21800000	21400000
YKL104C	GFA1	28100000	26100000	28800000	17600000	18800000	21100000
YLR060W	FRS1	28000000	28500000	26200000	22500000	21600000	21000000
YNL241C	ZWF1	26500000	25000000	25900000	22200000	21400000	21000000
YBR149W	ARA1	15200000	16500000	14600000	21900000	20600000	20900000
YDR150W	NUM1	13800000	14700000	13700000	21700000	22300000	20900000
YHR128W	FUR1	28400000	28500000	25300000	21500000	19800000	20800000
YEL024W	RIP1	5190000	6990000	4750000	18000000	21300000	20700000
YPR165W	RHO1	31500000	27900000	30600000	23600000	24100000	20700000
YJL217W	REE1	19300000	16200000	17700000	26000000	19900000	20600000
YFL005W	SEC4	24900000	22000000	24800000	21100000	20100000	20500000
YDL160C	DHH1	21700000	22100000	21700000	20400000	20800000	20300000
YOR270C	VPH1	19500000	18700000	19200000	18800000	18700000	20300000
YDR529C	QCR7	4940000	6320000	4530000	18000000	19900000	20200000
YLR025W	SNF7	13600000	14200000	13500000	20400000	19000000	20200000
YJL111W	CCT7	25400000	25900000	23500000	21600000	21600000	20000000
YKL211C	TRP3	25300000	22400000	24500000	19700000	16800000	20000000
YOR362C	PRE10	20100000	20000000	18800000	21600000	21200000	19900000
YER023W	PRO3	21800000	22000000	21100000	20600000	19500000	19500000
YNL287W	SEC21	23300000	24200000	23600000	20100000	20200000	19500000
YER025W	GCD11	28900000	26600000	28800000	18400000	20200000	19400000
YDR188W	CCT6	24800000	25700000	23800000	19700000	20100000	19300000
YEL002C	WBP1	21600000	20500000	21900000	18600000	18800000	19300000
YEL047C	FRD1	23000000	23400000	22600000	20900000	20200000	19300000
YHR163W	SOL3	19700000	20500000	17500000	21800000	20200000	19300000
YKR066C	CCP1	6310000	7950000	5680000	18300000	18900000	19100000
YOR361C	PRT1	23300000	22700000	21000000	19700000	19200000	19100000
YCL018W	LEU2	35500000	38100000	34200000	19100000	20800000	19000000
YPR103W	PRE2	20400000	21200000	21800000	21600000	19300000	19000000
YJL123C	MTC1	13900000	14100000	13800000	18800000	19000000	18900000
YOR209C	NPT1	20800000	20400000	20100000	18300000	17700000	18900000
YBR053C	YBR053C	9590000	10400000	10200000	20600000	21300000	18800000
YBL092W	RPL32	53800000	46200000	57800000	16600000	18100000	18600000
YEL021W	URA3	155000000	165000000	141000000	22400000	22900000	18600000
YOR021C	SFM1	16700000	18000000	14700000	19800000	20700000	18600000
YLR432W	IMD3	36600000	40000000	37200000	20400000	19700000	18500000
YGR253C	PUP2	19100000	19800000	16700000	20700000	20400000	18400000
YOL151W	GRE2	7870000	9220000	6930000	18200000	20800000	18400000
YDR019C	GCV1	18200000	15400000	17800000	15300000	16700000	18300000
YOR197W	MCA1	20800000	21000000	19700000	20000000	20000000	18300000
YBR143C	SUP45	23600000	23000000	21100000	21000000	21800000	18200000
YIR012W	SQT1	13500000	14500000	12200000	19300000	19100000	18200000
YJR069C	HAM1	16900000	18700000	17200000	21600000	20800000	18200000
YGR282C	BGL2	19200000	16500000	36400000	11800000	14000000	18000000
YKR080W	MTD1	39500000	40000000	37400000	15700000	16800000	18000000
YGR218W	CRM1	21600000	21200000	21300000	16800000	18100000	17800000
YFR004W	RPN11	19300000	19600000	17600000	17500000	18600000	17700000
YGR162W	TIF4631	19000000	19700000	19300000	15300000	17300000	17700000
YLR262C	YPT6	14400000	14800000	13700000	18000000	16800000	17400000
YBR154C	RPB5	19900000	18800000	17900000	18700000	18200000	17300000
YBR177C	EHT1	19200000	19900000	20200000	15400000	16700000	17300000
YFR033C	QCR6	4080000	4910000	3880000	19600000	18300000	17300000
YPR043W	RPL43A	24600000	23100000	24700000	16700000	17100000	17300000
YPR129W	SCD6	18000000	17300000	16200000	20900000	23200000	17300000
YCL057C-A	MIC10	13700000	13600000	14200000	14300000	14900000	17200000
YDL147W	RPN5	19100000	18300000	17000000	16100000	16900000	17200000
YDR264C	AKR1	31300000	21000000	31700000	19900000	15700000	17200000
YHR042W	NCP1	16600000	16200000	15900000	17200000	17200000	17100000
Q0250	COX2	7460000	8710000	6540000	16000000	17100000	17000000
YBR263W	SHM1	21600000	21500000	22200000	15800000	16200000	17000000
YCR004C	YCP4	15300000	14900000	15500000	16700000	16900000	17000000
YDR190C	RVB1	19500000	19200000	18700000	18200000	18000000	17000000
YIL133C	RPL16A	26500000	25900000	26800000	15300000	17600000	17000000
YKL196C	YKT6	18300000	18900000	17800000	14500000	14000000	17000000
YPR108W	RPN7	17800000	17900000	17500000	16700000	16500000	17000000
YER007C-A	TMA20	15400000	16200000	14700000	18800000	17800000	16900000
YJL177W	RPL17B	23800000	22000000	23200000	18600000	19200000	16900000
YNL247W	CRS1	22600000	23500000	22300000	18500000	17700000	16900000
YDR214W	AHA1	17800000	18700000	17000000	18400000	16500000	16800000
YML085C	TUB1	16200000	16500000	14300000	19300000	19100000	16700000
YOR187W	TUF1	10900000	11100000	11000000	15200000	15600000	16700000
YCL050C	APA1	24700000	24600000	22900000	18800000	18700000	16600000
YDR074W	TPS2	5040000	5400000	5560000	15700000	16800000	16600000
YBR079C	RPG1	15000000	15200000	15200000	15600000	16700000	16500000
YDL078C	MDH3	15700000	15700000	14000000	15200000	15300000	16400000
YDL171C	GLT1	13500000	18600000	13600000	12700000	15900000	16400000
YML012W	ERV25	32600000	33600000	29500000	22500000	24300000	16400000
YDR212W	TCP1	18800000	19300000	17400000	18000000	16300000	16200000
YKL002W	DID4	3370000	2200000	2580000	14900000	14300000	16200000
YLR421C	RPN13	14400000	15200000	12800000	18300000	17200000	16100000
YPR127W	YPR127W	9660000	9860000	8890000	16500000	17100000	16100000
YGL068W	MNP1	10600000	12900000	9690000	17400000	17400000	16000000
YKL080W	VMA5	13700000	15100000	14200000	15400000	15000000	15900000
YML074C	FPR3	26400000	24200000	26400000	15200000	15900000	15900000
YOL143C	RIB4	10900000	12300000	10200000	17300000	16400000	15900000
YGL195W	GCN1	20800000	20400000	20800000	14900000	15600000	15800000
YMR146C	TIF34	19400000	18900000	16600000	15600000	16000000	15800000
YHR013C	ARD1	15700000	16500000	14700000	16600000	16400000	15700000
YJL008C	CCT8	19200000	19300000	19100000	15700000	15500000	15700000
YMR074C	SDD2	11400000	12000000	10600000	15400000	15400000	15700000
YIL136W	OM45	3270000	4050000	2730000	13500000	15000000	15600000
YPL226W	NEW1	16900000	16800000	16400000	15800000	16000000	15600000
YDR063W	AIM7	10300000	11200000	10000000	16400000	15600000	15500000
YHR049W	FSH1	13900000	13500000	12400000	16100000	14600000	15500000
YLR270W	DCS1	8140000	8270000	8640000	13500000	14600000	15500000
YDR328C	SKP1	14800000	15200000	14000000	15300000	16100000	15400000
YIL142W	CCT2	19600000	19600000	18300000	16200000	15900000	15400000
YLR196W	PWP1	13900000	14200000	12600000	16600000	16000000	15300000
YOR327C	SNC2	16400000	14300000	15600000	16500000	14700000	15300000
YNL208W	YNL208W	13300000	10400000	18300000	12100000	12000000	15200000
YDL097C	RPN6	17800000	18400000	17500000	15800000	16300000	15100000
YOR117W	RPT5	14500000	15900000	14200000	16000000	15700000	15100000
YDL226C	GCS1	14200000	14200000	13500000	15600000	15600000	15000000
YGL097W	SRM1	15600000	15000000	15800000	13900000	14900000	15000000
YGR211W	ZPR1	13800000	15000000	11600000	16400000	16400000	15000000
YIL075C	RPN2	18300000	18400000	19200000	13900000	14400000	15000000
YML124C	TUB3	15200000	14600000	13300000	16400000	14400000	15000000
YBR056W	MRX18	8860000	9240000	9150000	14600000	15300000	14900000
YCR083W	TRX3	6320000	6950000	6170000	13800000	13500000	14900000
YOR046C	DBP5	18800000	18600000	17700000	15900000	14900000	14800000
YOR164C	GET4	15200000	15900000	11900000	14800000	15700000	14800000
YOR286W	RDL2	12600000	14700000	12300000	17200000	15200000	14800000
YHL011C	PRS3	19600000	19200000	17500000	15500000	14500000	14700000
YER048W-A	ISD11	24400000	22100000	20700000	14800000	13900000	14600000
YJL200C	ACO2	14300000	15800000	13300000	13000000	13900000	14600000
YMR145C	NDE1	7100000	7890000	6720000	14400000	13800000	14600000
YBL050W	SEC17	11300000	12000000	11400000	14500000	14500000	14500000
YJR025C	BNA1	18700000	17000000	19600000	14700000	12700000	14500000
YLR370C	ARC18	14200000	14200000	13000000	14200000	13200000	14500000
YBR162C	TOS1	9440000	9750000	10400000	14300000	13800000	14400000
YDL229W	SSB1	44000000	37200000	38900000	12400000	16000000	14400000
YMR140W	SIP5	13600000	14000000	16600000	16100000	14600000	14400000
YGR264C	MES1	23500000	22100000	22100000	15600000	15100000	14300000
YML048W	GSF2	18100000	18100000	17800000	14100000	13900000	14300000
YMR183C	SSO2	8230000	9040000	7900000	14700000	14400000	14300000
YAR007C	RFA1	13300000	13600000	12900000	13400000	13900000	14200000
YER021W	RPN3	19100000	18000000	18800000	14100000	13700000	14200000
YNL112W	DBP2	19400000	19500000	19100000	14400000	14400000	14200000
YBR171W	SEC66	14100000	14300000	13600000	14200000	13600000	14100000
YNL244C	SUI1	18000000	18400000	19200000	14700000	16100000	14100000
YDR168W	CDC37	13400000	13800000	12000000	15300000	14400000	14000000
YDR321W	ASP1	27400000	27700000	24700000	15000000	13600000	14000000
YIL138C	TPM2	11000000	12000000	9990000	14500000	15800000	14000000
YLR314C	CDC3	14200000	16200000	14100000	14600000	13900000	14000000
YLR244C	MAP1	16500000	17500000	15100000	15000000	12800000	13900000
YLR342W	FKS1	15400000	15500000	15300000	12600000	13300000	13900000
YMR276W	DSK2	16200000	17000000	14200000	14700000	15100000	13900000
YNR034W	SOL1	9240000	9460000	8860000	13900000	14100000	13900000
YCL057W	PRD1	15800000	15600000	14200000	13900000	13400000	13800000
YDR399W	HPT1	18900000	19500000	17900000	12000000	13100000	13800000
YML022W	APT1	12400000	12200000	10800000	15400000	14900000	13800000
YBR010W	HHT1	21100000	20700000	25900000	13800000	13700000	13700000
YGR019W	UGA1	6400000	7190000	6560000	14400000	14700000	13700000
YML010W	SPT5	16900000	17100000	16000000	14900000	14900000	13700000
YDL124W	YDL124W	12800000	12900000	11500000	14300000	15900000	13600000
YJL136C	RPS21B	14800000	17400000	14400000	15300000	13700000	13600000
YKL148C	SDH1	3930000	5090000	3490000	10600000	12200000	13600000
YNL239W	LAP3	18100000	16500000	18800000	12300000	12500000	13600000
YDR372C	VPS74	13200000	14000000	13900000	14000000	12400000	13500000
YIL070C	MAM33	8920000	9310000	8200000	13400000	14400000	13500000
YJR137C	MET5	18400000	20800000	16500000	15300000	14700000	13500000
YNR050C	LYS9	16700000	18600000	16400000	13300000	14400000	13500000
YBR145W	ADH5	19000000	15600000	18300000	15800000	13300000	13400000
YER004W	FMP52	11500000	11600000	10400000	13800000	13200000	13400000
YLR066W	SPC3	14700000	12900000	11600000	13300000	12600000	13400000
YDR091C	RLI1	15800000	16500000	16800000	13200000	13300000	13300000
YCR030C	SYP1	9060000	9110000	8550000	13800000	14200000	13200000
YFR051C	RET2	14800000	14000000	14600000	14500000	13900000	13200000
YJR074W	MOG1	9700000	10800000	8570000	14300000	14000000	13200000
YKL181W	PRS1	18900000	17800000	17200000	12300000	12400000	13200000
YOL005C	RPB11	10100000	10600000	9810000	13900000	13900000	13200000
YJL174W	KRE9	13400000	12900000	12600000	12100000	13700000	13100000
YKR003W	OSH6	11200000	10700000	10600000	11200000	11400000	13100000
YOR086C	TCB1	9730000	9920000	10000000	12200000	13500000	13100000
YDR148C	KGD2	5840000	6610000	5120000	12800000	11600000	13000000
YDR177W	UBC1	10700000	12300000	9710000	13600000	13300000	13000000
YKL033W-A	YKL033W-A	21500000	19500000	17600000	16000000	12300000	13000000
YBR111C	YSA1	10800000	11000000	9640000	14300000	13800000	12900000
YGL228W	SHE10	10900000	11600000	10800000	12300000	12500000	12900000
YNL307C	MCK1	13200000	13400000	13700000	12800000	12800000	12900000
YBR026C	ETR1	8610000	9340000	8820000	12200000	12600000	12700000
YBR052C	RFS1	10900000	10300000	9710000	11900000	13400000	12700000
YBR218C	PYC2	13700000	14100000	14300000	12300000	12800000	12700000
YDL198C	GGC1	15200000	13800000	14700000	12500000	11200000	12700000
YER112W	LSM4	15200000	15300000	14100000	13000000	12400000	12700000
YLR429W	CRN1	18100000	17500000	17400000	13100000	13000000	12700000
YBR169C	SSE2	4220000	5110000	4410000	11700000	13200000	12600000
YER175C	TMT1	9420000	6760000	8980000	18800000	11200000	12600000
YGR279C	SCW4	9590000	9600000	8320000	11600000	12500000	12600000
YDR152W	GIR2	11600000	11600000	10300000	12900000	13200000	12500000
YDR258C	HSP78	7080000	7070000	7210000	12200000	12200000	12500000
YKL007W	CAP1	8660000	9130000	8260000	12700000	11900000	12500000
YOR061W	CKA2	12900000	13200000	12100000	13100000	12100000	12500000
YDL145C	COP1	16800000	15200000	16800000	12000000	12500000	12400000
YDL195W	SEC31	11300000	11500000	10800000	12600000	13600000	12400000
YKL130C	SHE2	10300000	10800000	10000000	12400000	11200000	12400000
YNR043W	MVD1	18400000	20000000	17600000	15700000	13300000	12400000
YOR157C	PUP1	18200000	18300000	17000000	11800000	11400000	12400000
YIL074C	SER33	26200000	25300000	24500000	13500000	12500000	12300000
YJL088W	ARG3	11400000	11200000	10300000	13500000	11700000	12300000
YKL077W	PSG1	13000000	14400000	12200000	11000000	10800000	12300000
YCR084C	TUP1	9140000	9060000	8450000	12800000	13300000	12200000
YIR036C	IRC24	18700000	18200000	17500000	13500000	12800000	12200000
YKR095W	MLP1	11000000	10900000	11000000	10800000	11600000	12200000
YMR202W	ERG2	18200000	18600000	17100000	13300000	12600000	12200000
YDR098C	GRX3	13300000	14800000	11400000	13400000	13500000	12100000
YDR272W	GLO2	8730000	10400000	7900000	13300000	12800000	12100000
YJR133W	XPT1	12800000	13300000	12300000	12100000	11500000	12100000
YMR012W	CLU1	14900000	15200000	14400000	11800000	12300000	12100000
YMR315W	YMR315W	9490000	9430000	9380000	12700000	12700000	12100000
YNL189W	SRP1	13400000	12900000	12100000	12400000	12200000	12100000
YPL243W	SRP68	11200000	11700000	11500000	11200000	11900000	12100000
YPR181C	SEC23	15300000	15100000	13900000	13000000	12700000	12100000
YAL023C	PMT2	13100000	12200000	14500000	10600000	11600000	12000000
YBL032W	HEK2	11000000	11500000	10400000	11600000	13000000	11900000
YJL153C	INO1	9420000	11300000	11100000	8870000	12200000	11900000
YNL113W	RPC19	9160000	9040000	9020000	12700000	13100000	11900000
YAL060W	BDH1	13100000	11600000	12900000	12400000	11000000	11800000
YER156C	MYG1	11900000	14100000	11700000	11400000	12400000	11800000
YGL048C	RPT6	16400000	16200000	16900000	12100000	12500000	11800000
YGL054C	ERV14	10500000	10200000	11300000	9210000	11000000	11800000
YGR078C	PAC10	9780000	9650000	8670000	12300000	13700000	11800000
YIL116W	HIS5	21600000	19400000	21500000	11800000	11300000	11800000
YKL150W	MCR1	5870000	5950000	5230000	9740000	9580000	11800000
YBL024W	NCL1	13100000	12800000	12300000	12300000	12300000	11700000
YDR427W	RPN9	14100000	14900000	13600000	12800000	13500000	11700000
YPR110C	RPC40	17400000	17500000	16600000	13600000	12300000	11700000
YBL015W	ACH1	5380000	5890000	5370000	10400000	11400000	11600000
YDR346C	SVF1	14300000	14100000	13300000	14000000	13800000	11600000
YHR190W	ERG9	13300000	12500000	13000000	10700000	11100000	11600000
YDR002W	YRB1	16000000	15800000	17100000	13300000	12500000	11500000
YFR052W	RPN12	9950000	9990000	9680000	11500000	12000000	11500000
YHR146W	CRP1	13800000	13100000	14100000	10500000	11900000	11500000
YLR262C-A	TMA7	9170000	9640000	9430000	11800000	12000000	11500000
YBL041W	PRE7	13300000	13800000	12200000	12200000	11400000	11300000
YLR175W	CBF5	13200000	13100000	15100000	12100000	11300000	11300000
YER070W	RNR1	17000000	16400000	16100000	11900000	10800000	11200000
YHR201C	PPX1	11300000	12500000	10800000	11200000	11400000	11200000
YJL020C	BBC1	8910000	9320000	9040000	11400000	11600000	11200000
YJR125C	ENT3	9040000	9720000	8380000	12300000	12400000	11200000
YKL009W	MRT4	14200000	14100000	12500000	9990000	12800000	11200000
YML072C	TCB3	11500000	11100000	11900000	11100000	11500000	11200000
YBL047C	EDE1	11700000	12400000	11000000	13000000	12900000	11100000
YBR035C	PDX3	10200000	10300000	9680000	13800000	13300000	11100000
YCR028C-A	RIM1	8600000	8960000	9400000	11900000	11500000	11100000
YEL038W	UTR4	8660000	8950000	7750000	12200000	11500000	11100000
YJR048W	CYC1	4750000	6650000	4500000	9870000	10100000	11100000
YKR074W	AIM29	6570000	7580000	6420000	10800000	10600000	11100000
YLR361C-A	YLR361C-A	6770000	6650000	6360000	10700000	10200000	11000000
YML100W	TSL1	2600000	3000000	2640000	10300000	10900000	11000000
YMR229C	RRP5	14000000	13800000	13700000	10300000	11200000	11000000
YER026C	CHO1	14600000	14200000	17000000	8630000	9270000	10900000
YGR244C	LSC2	6000000	6630000	6510000	11400000	10700000	10900000
YIL043C	CBR1	14000000	13800000	13800000	10600000	10400000	10900000
YKL103C	APE1	6970000	6680000	9020000	10900000	9520000	10900000
YDR238C	SEC26	13500000	13200000	13200000	10700000	10700000	10800000
YGL120C	PRP43	15700000	14700000	15300000	10800000	10900000	10800000
YMR027W	YMR027W	12700000	11700000	13100000	11200000	10900000	10800000
YFL004W	VTC2	18200000	19000000	16600000	11000000	10700000	10700000
YJL002C	OST1	9000000	9830000	8860000	9510000	9010000	10700000
YLR059C	REX2	8880000	9090000	8520000	10100000	10400000	10700000
YLR258W	GSY2	3730000	4560000	3930000	9660000	10000000	10700000
YNL274C	GOR1	2800000	3090000	2660000	10800000	10700000	10700000
YOL111C	MDY2	15300000	13800000	13600000	10600000	10500000	10700000
YGL207W	SPT16	14500000	14500000	15000000	10600000	11300000	10600000
YIL076W	SEC28	12100000	11800000	11100000	11100000	11000000	10600000
YJR065C	ARP3	10300000	10500000	9750000	11000000	10800000	10600000
YML110C	COQ5	6830000	7310000	6380000	10100000	9970000	10600000
YFL048C	EMP47	10000000	9560000	10000000	10900000	11300000	10500000
YJL117W	PHO86	17300000	15800000	17400000	10500000	10200000	10500000
YKL024C	URA6	11300000	11700000	9830000	10300000	10300000	10500000
YAL016W	TPD3	10900000	10600000	10100000	10300000	10900000	10400000
YER042W	MXR1	10500000	11200000	9670000	10900000	11800000	10400000
YER094C	PUP3	11100000	10700000	9300000	11500000	11000000	10400000
YGL200C	EMP24	18600000	16800000	14800000	8790000	9380000	10400000
YML125C	PGA3	14200000	14000000	12100000	10100000	10600000	10400000
YDR345C	HXT3	13700000	12600000	14800000	9300000	10200000	10300000
YFR009W	GCN20	14900000	15200000	14500000	10200000	10900000	10300000
YIL109C	SEC24	12500000	12200000	12500000	10500000	11200000	10300000
YJR076C	CDC11	8100000	7900000	8070000	10200000	10500000	10300000
YKL193C	SDS22	5640000	6140000	5670000	9750000	10600000	10300000
YMR149W	SWP1	15900000	14300000	15400000	10400000	10200000	10300000
YBR080C	SEC18	10900000	10600000	10800000	10300000	10200000	10200000
YDR378C	LSM6	9390000	9150000	7860000	11300000	10600000	10200000
YGL173C	XRN1	13000000	13100000	13700000	9530000	9960000	10200000
YLR378C	SEC61	12200000	12700000	13400000	9850000	9820000	10200000
YML069W	POB3	11400000	11400000	10400000	10000000	10300000	10200000
YMR250W	GAD1	2150000	2430000	2280000	9310000	9950000	10200000
YNR021W	YNR021W	12700000	12400000	12800000	9980000	9790000	10200000
YDL135C	RDI1	7770000	8420000	7590000	11400000	10100000	10100000
YGR234W	YHB1	16900000	16600000	15000000	10700000	10600000	10100000
YIL157C	COA1	8010000	8150000	7920000	10300000	10200000	10100000
YHR027C	RPN1	14100000	15000000	13800000	10700000	10800000	10000000
YHR200W	RPN10	8100000	8870000	7310000	10200000	10500000	10000000
YOL030W	GAS5	5940000	6660000	7560000	7200000	9160000	10000000
YJR014W	TMA22	15000000	13500000	14700000	11000000	10700000	9980000
YEL037C	RAD23	9430000	9790000	8750000	10800000	10700000	9950000
YMR311C	GLC8	5290000	5700000	5450000	10600000	9710000	9940000
YOR042W	CUE5	6320000	6430000	5920000	10000000	10700000	9940000
YGL242C	YGL242C	5910000	6660000	6090000	9720000	10500000	9910000
YKL216W	URA1	6240000	7220000	6230000	10200000	9540000	9850000
YMR031C	EIS1	4620000	5270000	4680000	9660000	9830000	9840000
YDL166C	FAP7	8720000	9010000	7470000	10400000	10800000	9830000
YBR130C	SHE3	10000000	10500000	10000000	10400000	10800000	9820000
YDL029W	ARP2	9330000	9700000	8490000	9520000	9970000	9820000
YGR054W	YGR054W	14600000	13800000	14600000	10200000	11400000	9820000
YKL040C	NFU1	7180000	8500000	6650000	9390000	9550000	9820000
YOR341W	RPA190	10900000	10400000	10400000	9820000	9810000	9800000
YEL060C	PRB1	6750000	6640000	7730000	8830000	10400000	9790000
YGL252C	RTG2	9190000	8400000	9200000	8690000	9730000	9780000
YKR018C	YKR018C	7920000	8140000	8190000	9190000	9140000	9780000
YPL178W	CBC2	11700000	12000000	9740000	9930000	9680000	9740000
YPR036W	VMA13	9090000	9000000	9020000	9490000	9800000	9740000
YER063W	THO1	9090000	9640000	9420000	9950000	9340000	9700000
YOR173W	DCS2	2110000	2980000	2010000	8720000	9810000	9630000
YCL045C	EMC1	9530000	9380000	9260000	9510000	9920000	9570000
YBL036C	YBL036C	10100000	10100000	8810000	10600000	10300000	9540000
YMR246W	FAA4	10400000	10700000	10300000	10700000	10300000	9540000
YLR069C	MEF1	5580000	6360000	5260000	9700000	8980000	9530000
YPL093W	NOG1	11500000	10800000	11200000	8990000	8950000	9490000
YER048C	CAJ1	8580000	8940000	8740000	9790000	10000000	9410000
YNL132W	KRE33	12600000	12300000	12000000	9480000	9470000	9390000
YOR227W	HER1	7060000	8100000	7780000	8740000	9460000	9380000
YPL260W	CUB1	5690000	6110000	5400000	9310000	9250000	9380000
YMR109W	MYO5	10500000	10000000	10800000	8370000	8340000	9360000
YGR207C	CIR1	8920000	9450000	8870000	9070000	9230000	9340000
YKL029C	MAE1	12600000	11900000	11900000	8880000	8090000	9320000
YOR367W	SCP1	9070000	9000000	8490000	10900000	10700000	9310000
YPR156C	TPO3	6070000	6330000	5690000	9030000	8760000	9300000
YPR173C	VPS4	7840000	7990000	7880000	9140000	9470000	9300000
YNL231C	PDR16	13800000	13400000	13700000	9390000	8880000	9290000
YDR172W	SUP35	9610000	10200000	9830000	8840000	8910000	9250000
YGR130C	YGR130C	4590000	5210000	4540000	9220000	10000000	9240000
YDR211W	GCD6	10300000	10400000	9250000	9530000	8970000	9230000
YGL043W	DST1	11700000	10700000	11000000	9820000	8730000	9230000
YER122C	GLO3	10900000	11100000	10700000	7770000	8880000	9220000
YGL070C	RPB9	7720000	8310000	7540000	8610000	8340000	9200000
YOR326W	MYO2	10900000	10500000	10800000	8810000	9240000	9190000
YDR294C	DPL1	8570000	8450000	8690000	8930000	9560000	9180000
YFR030W	MET10	11900000	13000000	10100000	10700000	10400000	9170000
YOR261C	RPN8	11700000	11500000	10900000	8610000	9440000	9170000
YBR261C	TAE1	8850000	8730000	8440000	10200000	9050000	9150000
YMR196W	YMR196W	1660000	2220000	1760000	8360000	8990000	9130000
YOR089C	VPS21	8430000	8540000	7740000	9030000	8690000	9090000
YGR043C	NQM1	2090000	2070000	1660000	8120000	9900000	9080000
YDR397C	NCB2	5270000	5900000	5320000	9980000	10600000	9060000
YOR271C	FSF1	11400000	10500000	10800000	9140000	8920000	9050000
YGR119C	NUP57	7600000	7990000	7460000	9100000	9440000	8990000
YLR113W	HOG1	9330000	9520000	8660000	8970000	8540000	8990000
YOL027C	MDM38	7210000	8530000	7890000	8290000	8410000	8990000
YOR051C	ETT1	9480000	9050000	8810000	9370000	9680000	8990000
YOR151C	RPB2	11800000	11300000	11000000	8820000	9340000	8930000
YPR063C	YPR063C	11500000	11300000	10800000	10000000	9120000	8910000
YOR215C	AIM41	4200000	4730000	3870000	9260000	9240000	8890000
YCL028W	RNQ1	8090000	6870000	7740000	7960000	8730000	8880000
YFR037C	RSC8	8600000	8860000	8440000	8790000	8940000	8870000
YLR435W	TSR2	8650000	9060000	8020000	10200000	9930000	8810000
YNL044W	YIP3	12900000	12600000	12200000	8370000	8250000	8770000
YLR172C	DPH5	14200000	12000000	11800000	11200000	11300000	8760000
YDR322C-A	TIM11	4620000	4670000	4190000	7620000	8310000	8730000
YMR022W	UBC7	10100000	9900000	9680000	8710000	8640000	8720000
YBR249C	ARO4	19200000	17400000	19400000	11300000	9740000	8700000
YDR101C	ARX1	12400000	12100000	11200000	9230000	8960000	8620000
YEL031W	SPF1	12700000	11500000	12700000	8100000	8140000	8610000
YKL214C	YRA2	10100000	10100000	9520000	8140000	7260000	8600000
YPL211W	NIP7	14100000	13600000	13900000	9240000	8290000	8590000
YKR081C	RPF2	9830000	9750000	10100000	8170000	7910000	8520000
YDR531W	CAB1	7830000	8150000	7180000	9790000	8490000	8500000
YKL065C	YET1	6330000	6040000	7090000	6710000	6910000	8500000
YAL049C	AIM2	8010000	8340000	7660000	7400000	8330000	8490000
YDL201W	TRM8	10400000	10300000	9770000	8470000	8310000	8490000
YLR292C	SEC72	8330000	7820000	7540000	8850000	8310000	8490000
YBL039C	URA7	12900000	12200000	11800000	8400000	8410000	8470000
YMR297W	PRC1	8320000	8170000	7600000	7930000	9380000	8460000
YDL235C	YPD1	6370000	6650000	6430000	8780000	8910000	8430000
YER159C	BUR6	4980000	5020000	4680000	9210000	8690000	8430000
YOR099W	KTR1	13700000	13900000	12900000	8540000	8580000	8420000
YDL236W	PHO13	10300000	10100000	9480000	8700000	8640000	8410000
YHR074W	QNS1	9040000	9360000	9320000	8160000	8210000	8400000
YDL178W	DLD2	6810000	6880000	6600000	7560000	7820000	8380000
YBR092C	PHO3	4780000	5270000	4640000	7680000	7950000	8370000
YCR002C	CDC10	7180000	7990000	6960000	9230000	8140000	8360000
YPL246C	RBD2	7110000	6100000	7340000	6480000	7510000	8360000
YER027C	GAL83	7090000	7230000	6490000	8210000	8500000	8350000
YNL108C	YNL108C	9330000	8960000	8400000	8820000	8220000	8340000
YNL251C	NRD1	13600000	13600000	12400000	8680000	8510000	8340000
YDL225W	SHS1	9960000	9960000	8550000	8130000	9000000	8330000
YDL021W	GPM2	3330000	3630000	3400000	8710000	8110000	8320000
YBR115C	LYS2	13200000	12300000	13900000	8640000	8070000	8300000
YJR148W	BAT2	5920000	5260000	5770000	8310000	7740000	8290000
YPL232W	SSO1	5810000	6250000	5750000	8580000	8660000	8280000
YNL219C	ALG9	7010000	7110000	6950000	7500000	8080000	8270000
YGR196C	FYV8	5300000	5950000	4830000	7130000	7860000	8250000
YGL019W	CKB1	7810000	8840000	7180000	8220000	7960000	8190000
YER006W	NUG1	11900000	11700000	11500000	8050000	8170000	8180000
YIL062C	ARC15	4220000	4400000	3980000	6790000	7760000	8180000
YKL058W	TOA2	6060000	5610000	5650000	8370000	9270000	8180000
YIL027C	EMC5	11100000	11200000	10300000	8350000	7780000	8170000
YMR261C	TPS3	5400000	5330000	5760000	7380000	7400000	8160000
YOL061W	PRS5	8250000	7790000	7640000	9210000	9090000	8140000
YIL022W	TIM44	7080000	7250000	6480000	8500000	7840000	8130000
YHR043C	DOG2	9080000	8710000	7750000	8200000	8820000	8120000
YOR224C	RPB8	8260000	8910000	7560000	9450000	9190000	8120000
YDL168W	SFA1	7530000	7820000	7170000	7470000	6650000	8110000
YFR047C	BNA6	8190000	8200000	7780000	8040000	7680000	8100000
YIR006C	PAN1	8030000	7980000	7660000	7780000	7760000	8070000
YKR049C	FMP46	2160000	2560000	2110000	7770000	7810000	8060000
YDL120W	YFH1	13600000	13100000	11200000	10200000	10400000	8020000
YJL012C	VTC4	24300000	24400000	21800000	8230000	8340000	8020000
YPL234C	VMA11	8040000	7160000	8470000	7540000	7870000	8020000
YHR170W	NMD3	11400000	10500000	10800000	7920000	7720000	8010000
YPR113W	PIS1	8160000	7420000	8610000	7220000	7640000	8010000
YJL060W	BNA3	7770000	8170000	8110000	8120000	7500000	8000000
YDL140C	RPO21	11100000	11200000	10300000	7900000	8290000	7980000
YJR072C	NPA3	8610000	8610000	7930000	7860000	7490000	7960000
YNL308C	KRI1	9060000	8260000	8960000	7630000	7760000	7960000
YOR241W	MET7	6600000	6980000	6570000	8050000	7770000	7950000
YBL058W	SHP1	8380000	8030000	8760000	7610000	8040000	7940000
YER080W	AIM9	8420000	8520000	8340000	7830000	8270000	7940000
YPL212C	PUS1	9010000	8670000	9210000	7530000	7600000	7910000
YDR232W	HEM1	6600000	6470000	6350000	7170000	7480000	7900000
YML128C	MSC1	1030000	1430000	1030000	7120000	7550000	7900000
YLR206W	ENT2	4860000	5310000	4900000	8030000	7880000	7880000
YNL014W	HEF3	7120000	9600000	0	8360000	7860000	7860000
YGR173W	RBG2	9090000	9070000	8910000	7990000	7340000	7840000
YKL212W	SAC1	7030000	6830000	6970000	6790000	6700000	7810000
YDL040C	NAT1	9650000	9320000	9980000	7380000	7680000	7780000
YER103W	SSA4	3570000	4610000	3360000	7240000	9620000	7780000
YOL049W	GSH2	8320000	8160000	7500000	8020000	7860000	7780000
YEL058W	PCM1	8710000	9130000	9020000	8570000	7980000	7770000
YMR189W	GCV2	14000000	11900000	14000000	6860000	7730000	7760000
YDL190C	UFD2	8770000	8720000	8390000	7510000	8280000	7750000
YFR006W	YFR006W	6990000	7050000	6530000	6820000	7890000	7730000
YPR060C	ARO7	9260000	10500000	8560000	8880000	8150000	7730000
YDR293C	SSD1	7730000	7580000	7760000	7490000	7310000	7710000
YBR164C	ARL1	10100000	10500000	9720000	8270000	7010000	7700000
YDR045C	RPC11	4150000	4570000	3590000	7960000	7340000	7690000
YFR050C	PRE4	8390000	9160000	8290000	8550000	7470000	7680000
YNR032C-A	HUB1	5890000	6220000	5660000	7930000	7360000	7680000
YKR084C	HBS1	6560000	6710000	6900000	7310000	7180000	7660000
YNL052W	COX5A	2380000	2940000	2100000	5820000	6130000	7660000
YOR265W	RBL2	6180000	6780000	5220000	8060000	8150000	7630000
YOR276W	CAF20	8010000	8260000	7460000	8730000	7740000	7620000
YHR137W	ARO9	15500000	12900000	17400000	5500000	6000000	7600000
YIL034C	CAP2	5010000	5430000	4930000	8270000	7770000	7600000
YER099C	PRS2	10200000	9370000	9670000	6350000	6300000	7590000
YOL016C	CMK2	6170000	6340000	6030000	8200000	7840000	7580000
YKL142W	MRP8	4160000	4390000	3780000	7280000	7960000	7570000
YMR090W	YMR090W	1770000	2230000	1530000	7710000	8260000	7550000
YDR001C	NTH1	4070000	4230000	4040000	6920000	7130000	7540000
YHR107C	CDC12	7440000	7300000	7310000	7280000	7620000	7540000
YAR002C-A	ERP1	13100000	12300000	12000000	7680000	8460000	7520000
YHR052W	CIC1	10400000	9350000	10500000	5570000	6740000	7520000
YML086C	ALO1	8820000	8430000	8990000	7410000	7910000	7510000
YJL041W	NSP1	7790000	8100000	7580000	7020000	7520000	7460000
YPR160W	GPH1	1700000	2510000	1700000	6470000	6760000	7450000
YGR167W	CLC1	5260000	5720000	4620000	7720000	8530000	7430000
YJL186W	MNN5	6520000	6870000	6960000	6830000	7060000	7420000
YBR014C	GRX7	10200000	9700000	9100000	7530000	8050000	7400000
YPL086C	ELP3	9540000	9930000	9000000	7640000	8170000	7390000
YGL221C	NIF3	11200000	10400000	10700000	7940000	6880000	7360000
YGL115W	SNF4	8830000	8480000	8390000	7650000	7750000	7350000
YGR232W	NAS6	4590000	5260000	4650000	8090000	8320000	7340000
YJL159W	HSP150	5660000	5380000	6140000	6690000	7930000	7330000
YPR088C	SRP54	10800000	9980000	10400000	7920000	6970000	7330000
YPL266W	DIM1	11900000	10900000	11400000	7480000	7240000	7300000
YBL068W	PRS4	10000000	9830000	9580000	7830000	7550000	7270000
YDL085C-A	YDL085C-A	4500000	4240000	4700000	7300000	7210000	7270000
YKL127W	PGM1	12900000	12300000	12700000	6600000	6230000	7260000
YBR046C	ZTA1	5860000	5100000	5670000	8040000	6610000	7250000
YDR408C	ADE8	9330000	9760000	9650000	6960000	6850000	7250000
YLL048C	YBT1	6680000	6460000	7020000	6860000	6780000	7250000
YOR370C	MRS6	5230000	5450000	4710000	7780000	7380000	7240000
YLR351C	NIT3	14300000	11800000	12100000	6990000	8330000	7220000
YJR064W	CCT5	10100000	10200000	9800000	7670000	7380000	7200000
YBL091C	MAP2	8140000	7780000	7690000	7310000	6840000	7190000
YLR384C	IKI3	8500000	9510000	8320000	7140000	7390000	7190000
YHR188C	GPI16	8340000	8480000	8540000	7140000	6890000	7180000
YIL124W	AYR1	4780000	4670000	4640000	8000000	7610000	7180000
YOR120W	GCY1	1680000	1700000	1530000	7480000	7800000	7180000
YDR516C	EMI2	6040000	6370000	6230000	7250000	7250000	7170000
YGR267C	FOL2	12600000	11200000	12400000	6950000	6570000	7130000
YJR117W	STE24	10400000	10000000	11000000	6510000	7130000	7130000
YHR108W	GGA2	8420000	8850000	8600000	7790000	7320000	7120000
YJR088C	EMC2	7860000	7970000	7410000	7320000	7250000	7110000
YKR016W	MIC60	4360000	4500000	4250000	6230000	6360000	7110000
YDL174C	DLD1	7030000	6990000	6940000	6960000	7240000	7100000
R0020C	REP1	15000000	14400000	15600000	7970000	7490000	7070000
YJL148W	RPA34	7970000	7740000	7290000	7150000	6900000	7070000
YNL153C	GIM3	6250000	6700000	5490000	7730000	8020000	7070000
YFR010W	UBP6	8170000	8180000	7850000	7100000	7070000	7060000
YCL017C	NFS1	8790000	8700000	9230000	7150000	6770000	7050000
YPL239W	YAR1	5450000	5840000	5060000	7880000	7870000	7040000
YPR137W	RRP9	8220000	7600000	6580000	6680000	6550000	7020000
YDR170C	SEC7	7940000	8310000	7670000	7110000	7140000	7010000
YDL065C	PEX19	5680000	5920000	5320000	7140000	7600000	6990000
YOR239W	ABP140	6620000	6720000	6510000	6960000	7510000	6990000
YPR149W	NCE102	2290000	2110000	2420000	6110000	6770000	6960000
YDR432W	NPL3	6530000	7080000	5580000	8330000	7580000	6950000
YMR131C	RRB1	10200000	10600000	9480000	7230000	6760000	6930000
YPL050C	MNN9	7940000	8360000	7940000	8270000	9280000	6920000
YBR205W	KTR3	8010000	7710000	7920000	6620000	7050000	6910000
YOR014W	RTS1	6370000	6200000	6440000	6510000	6620000	6910000
YPL010W	RET3	9470000	9200000	8880000	7510000	6750000	6910000
YNL045W	LAP2	6840000	6640000	6850000	6780000	6490000	6890000
YNL141W	AAH1	9060000	9510000	7550000	7870000	7250000	6890000
YPL032C	SVL3	7350000	7050000	6970000	6730000	6380000	6890000
YNL115C	YNL115C	2900000	2990000	2790000	6780000	7350000	6850000
YMR308C	PSE1	9350000	9770000	8950000	7090000	6970000	6810000
YBR034C	HMT1	5920000	6350000	5380000	6680000	6930000	6800000
YLR250W	SSP120	5030000	5170000	4950000	7150000	7330000	6800000
YMR220W	ERG8	7880000	7920000	7980000	6550000	6580000	6800000
YLR257W	YLR257W	2670000	3090000	2530000	5770000	6130000	6790000
YCR035C	RRP43	5510000	6420000	5710000	8040000	7160000	6780000
YDL015C	TSC13	6480000	6190000	7110000	6060000	6380000	6780000
YOR131C	YOR131C	5100000	5420000	4320000	7140000	6540000	6780000
YOR155C	ISN1	5400000	5590000	5200000	6680000	6730000	6780000
YDR496C	PUF6	8390000	7910000	7990000	6000000	5800000	6740000
YDR070C	FMP16	957183	1100000	662906	5560000	6400000	6730000
YBR214W	SDS24	2800000	2690000	2780000	5920000	6450000	6720000
YDR483W	KRE2	9270000	9200000	8490000	6330000	7030000	6720000
YNR035C	ARC35	6550000	6300000	6650000	6150000	6330000	6720000
YLR413W	INA1	9050000	9390000	9540000	5930000	6780000	6710000
YMR110C	HFD1	5990000	5890000	5880000	6720000	6880000	6710000
YDL095W	PMT1	7380000	7480000	8050000	6420000	6910000	6690000
YOR206W	NOC2	8850000	8330000	9110000	6100000	6350000	6680000
YOR303W	CPA1	6930000	6770000	5890000	8910000	6820000	6680000
YGL078C	DBP3	8180000	7420000	8030000	6560000	6500000	6660000
YJL178C	ATG27	7210000	7280000	7280000	6740000	6740000	6660000
YIL010W	DOT5	7660000	7200000	7800000	6530000	6490000	6650000
YKR070W	YKR070W	7140000	7080000	7420000	6120000	5570000	6640000
YBL017C	PEP1	5630000	5430000	5380000	6590000	6220000	6620000
YLR347C	KAP95	8320000	8760000	7800000	7340000	6530000	6620000
YER125W	RSP5	6930000	6660000	6310000	6650000	6720000	6600000
YGR208W	SER2	9980000	9980000	9900000	7090000	6550000	6600000
YMR272C	SCS7	4770000	5890000	4940000	5500000	5370000	6600000
YHR098C	SFB3	6350000	6250000	6040000	6650000	6570000	6590000
YBR208C	DUR12	5750000	6300000	6570000	4610000	6180000	6570000
YMR304W	UBP15	4040000	4380000	3950000	6480000	6580000	6550000
YPR118W	MRI1	7420000	7580000	7350000	6720000	6140000	6530000
YEL040W	UTR2	10500000	10300000	11300000	5490000	6750000	6510000
YIL021W	RPB3	6700000	6310000	6090000	7210000	7140000	6510000
YLL001W	DNM1	4490000	5020000	4490000	6320000	6430000	6500000
YLR420W	URA4	10200000	9620000	10000000	5420000	6030000	6500000
YPL063W	TIM50	6520000	6270000	5920000	6580000	6480000	6500000
YKL143W	LTV1	5670000	5230000	4960000	6170000	5830000	6470000
YOL123W	HRP1	6470000	6930000	7000000	6940000	7390000	6470000
YOR101W	RAS1	4970000	4910000	4500000	4940000	6250000	6470000
YMR296C	LCB1	8390000	7970000	8420000	7450000	6610000	6460000
YDR035W	ARO3	10500000	8610000	9580000	6700000	5550000	6450000
YGL040C	HEM2	7670000	7220000	8230000	5810000	6040000	6440000
YGR229C	SMI1	5820000	7110000	5110000	6580000	6610000	6440000
YIL118W	RHO3	10400000	9790000	9200000	7080000	6450000	6440000
YGR103W	NOP7	12000000	11300000	11800000	6600000	6480000	6430000
YGL100W	SEH1	5190000	5140000	4970000	6020000	6300000	6420000
YAL030W	SNC1	5290000	5500000	5410000	5860000	5700000	6410000
YPL265W	DIP5	8910000	8120000	9930000	5220000	6120000	6410000
YJR144W	MGM101	5130000	5580000	4900000	6330000	6290000	6400000
YNL330C	RPD3	6850000	7010000	6970000	6640000	6610000	6390000
YBR120C	CBP6	3170000	3600000	2810000	5070000	5840000	6360000
YHR009C	TDA3	3250000	3590000	3130000	6020000	6370000	6360000
YMR125W	STO1	8110000	7760000	8280000	6510000	6150000	6360000
YIL145C	PAN6	5810000	6560000	5680000	6720000	6400000	6350000
YKR065C	PAM17	4350000	5090000	4790000	6840000	6240000	6350000
YPR010C	RPA135	7900000	7300000	7410000	6310000	6460000	6350000
YPL190C	NAB3	8620000	8750000	8190000	6690000	6390000	6330000
YIL008W	URM1	4220000	4420000	3800000	7500000	7110000	6320000
YPL078C	ATP4	2230000	2630000	1990000	6430000	6740000	6320000
YER133W	GLC7	10400000	9200000	8570000	7040000	8010000	6300000
YMR218C	TRS130	5440000	5550000	5510000	5930000	6030000	6290000
YBR279W	PAF1	5050000	4840000	4860000	6590000	6930000	6280000
YLR248W	RCK2	5620000	5410000	5440000	6890000	7570000	6260000
YHR037W	PUT2	4720000	4630000	4510000	6060000	6240000	6250000
YIL111W	COX5B	2840000	3370000	2960000	6180000	5910000	6250000
YML120C	NDI1	2710000	3200000	2710000	5370000	6080000	6250000
YAL041W	CDC24	5340000	5210000	5080000	6320000	6440000	6220000
YCR071C	IMG2	4250000	4390000	3850000	5960000	5500000	6210000
YLR186W	EMG1	7940000	7430000	7880000	5700000	5820000	6210000
YBR029C	CDS1	5660000	5580000	6030000	5360000	6140000	6200000
YBR166C	TYR1	5680000	5640000	5830000	5910000	5830000	6190000
YDL103C	QRI1	6120000	6220000	5800000	6440000	6350000	6190000
YDL143W	CCT4	8680000	8790000	7820000	6600000	6310000	6190000
YER146W	LSM5	5860000	5800000	5100000	5350000	6820000	6190000
YLR203C	MSS51	4600000	4750000	4630000	5280000	5630000	6180000
YLR380W	CSR1	6200000	6390000	6350000	6190000	6300000	6170000
YKL215C	OXP1	6730000	6810000	6620000	5760000	5870000	6150000
YCL011C	GBP2	7270000	7250000	6980000	6050000	6380000	6120000
YJL115W	ASF1	3950000	4640000	4140000	7150000	7210000	6110000
YJL011C	RPC17	5530000	5750000	5060000	6980000	6470000	6100000
YLR348C	DIC1	5270000	5340000	5330000	5800000	5440000	6100000
YMR038C	CCS1	8550000	8590000	8010000	6320000	6250000	6100000
YMR290C	HAS1	8410000	7770000	7950000	6270000	6230000	6100000
YPR062W	FCY1	4780000	4630000	3890000	7240000	6670000	6080000
YML108W	YML108W	6360000	6760000	5880000	6810000	6570000	6070000
YPL126W	NAN1	8190000	7830000	7630000	5990000	6610000	6070000
YKL092C	BUD2	4550000	4440000	4710000	4100000	5160000	6060000
YMR305C	SCW10	3480000	3930000	3180000	5080000	5160000	6050000
YCR036W	RBK1	4770000	5160000	4830000	6430000	5800000	6040000
YNL160W	YGP1	1660000	1710000	1180000	5560000	7710000	6020000
YBR135W	CKS1	4670000	4960000	4360000	6680000	5950000	6000000
YKL213C	DOA1	4080000	4250000	4180000	5680000	5700000	5990000
YHR121W	LSM12	5280000	5700000	4910000	5930000	5680000	5980000
YMR236W	TAF9	4400000	5320000	4880000	6370000	6990000	5970000
YOR153W	PDR5	8000000	7970000	7900000	5430000	5940000	5970000
YLR291C	GCD7	9060000	9140000	8260000	6180000	6020000	5960000
YLR395C	COX8	0	2450000	1740000	4340000	4720000	5960000
YBL056W	PTC3	6320000	6020000	6350000	6290000	6250000	5950000
YNL123W	NMA111	7390000	7320000	7040000	5890000	5530000	5930000
YDR145W	TAF12	5850000	5670000	5610000	6170000	6050000	5920000
YGR175C	ERG1	6400000	7650000	6090000	5120000	4990000	5910000
YLR009W	RLP24	8860000	8200000	8750000	5500000	5530000	5910000
YMR178W	FPY1	6180000	5680000	6160000	5740000	6070000	5910000
YCR073W-A	SOL2	4850000	5150000	4830000	6860000	5210000	5890000
YOR091W	TMA46	6690000	6370000	7520000	5650000	5820000	5890000
YOR095C	RKI1	9390000	8200000	8440000	6570000	6050000	5880000
YNL180C	RHO5	5810000	5710000	5190000	6130000	5960000	5870000
YGR001C	EFM5	4480000	5030000	4490000	6590000	6230000	5860000
YML127W	RSC9	6120000	5740000	6520000	5550000	5510000	5850000
YIL137C	TMA108	7180000	7500000	6770000	5560000	5790000	5830000
YJL164C	TPK1	2400000	2690000	2220000	6400000	6160000	5810000
YGL022W	STT3	6910000	7030000	7820000	5310000	6100000	5800000
YFR014C	CMK1	2080000	2260000	1920000	5730000	5820000	5790000
YPL210C	SRP72	5960000	5890000	5750000	5750000	6210000	5790000
YFR011C	MIC19	4060000	4150000	3750000	5200000	5590000	5780000
YLR163C	MAS1	4380000	4380000	4120000	5680000	5870000	5760000
YNL036W	NCE103	4890000	3990000	3740000	7200000	5440000	5750000
YGR284C	ERV29	7540000	6390000	7370000	5220000	5560000	5740000
YLR089C	ALT1	3880000	3900000	3800000	5350000	5150000	5740000
YIL155C	GUT2	3010000	3060000	2830000	5850000	5610000	5730000
YOR123C	LEO1	3560000	3590000	3170000	5920000	6150000	5730000
YPR004C	AIM45	5120000	5310000	5040000	5520000	5180000	5720000
YIL039W	TED1	6160000	5870000	6380000	5060000	5660000	5710000
YKL151C	NNR2	2070000	2140000	1980000	6060000	5590000	5710000
YHR024C	MAS2	4770000	5120000	4630000	5870000	5550000	5700000
YMR241W	YHM2	9740000	9230000	10300000	5130000	5510000	5700000
YNR026C	SEC12	5260000	5400000	5550000	5210000	5540000	5700000
YJR140C	HIR3	5900000	6160000	6320000	6140000	6300000	5690000
YDR465C	RMT2	7660000	8030000	7140000	7020000	6040000	5680000
YEL042W	GDA1	8220000	8340000	8490000	5660000	5910000	5680000
YDL215C	GDH2	4920000	5160000	4590000	5870000	5450000	5670000
YDL051W	LHP1	5120000	5560000	5050000	7010000	6430000	5660000
YNL110C	NOP15	7660000	7760000	7360000	4750000	5140000	5660000
YDL153C	SAS10	5240000	5530000	5480000	5980000	5300000	5630000
YKL192C	ACP1	2500000	2450000	2400000	5100000	5180000	5610000
YDR062W	LCB2	6310000	5850000	6130000	5320000	6180000	5600000
YJL074C	SMC3	6290000	6240000	6250000	5330000	5480000	5600000
YHR045W	YHR045W	3640000	4050000	3340000	5620000	6040000	5590000
YOL098C	SDD3	5800000	6020000	5490000	5510000	5720000	5580000
YHR007C	ERG11	9290000	9510000	8130000	5350000	5610000	5570000
YBR191W	RPL21A	11000000	10300000	10700000	5440000	5510000	5550000
YBR252W	DUT1	6350000	6510000	5990000	5420000	5470000	5550000
YGR082W	TOM20	6170000	5720000	6100000	4950000	4750000	5530000
YOL064C	MET22	10800000	10100000	10100000	6770000	5720000	5530000
YNL216W	RAP1	4300000	4260000	3950000	6110000	5880000	5520000
YDR481C	PHO8	8420000	7520000	8440000	5190000	4820000	5510000
YDL212W	SHR3	6560000	6120000	6690000	5350000	5530000	5490000
YOL057W	YOL057W	6290000	6570000	6130000	5390000	5400000	5470000
YGR090W	UTP22	5570000	5340000	5420000	4890000	5290000	5460000
YOR108W	LEU9	5820000	5910000	5680000	6010000	5030000	5460000
YBR247C	ENP1	7090000	6920000	6920000	5380000	5080000	5450000
YER134C	YER134C	3580000	3560000	3110000	6040000	5830000	5450000
YJR075W	HOC1	5320000	5210000	5020000	6300000	5350000	5450000
YOR043W	WHI2	3440000	4050000	4110000	4890000	6240000	5450000
YCR017C	CWH43	4480000	4430000	5270000	5310000	4840000	5440000
YMR307W	GAS1	4360000	4560000	4390000	4910000	4950000	5430000
YPL084W	BRO1	4840000	4710000	4620000	5570000	5740000	5420000
YDL219W	DTD1	4150000	3950000	3620000	5770000	5590000	5410000
YKL057C	NUP120	6160000	5700000	6240000	5350000	5490000	5410000
YGR199W	PMT6	4660000	4920000	4460000	5010000	4930000	5390000
YLR201C	COQ9	3190000	3270000	2760000	5360000	5520000	5380000
YLR330W	CHS5	5600000	5310000	5200000	5340000	5390000	5370000
YLR287C	YLR287C	4940000	4980000	4710000	5160000	4840000	5360000
YDR044W	HEM13	6060000	5760000	5070000	4770000	5420000	5340000
YKL190W	CNB1	6130000	5800000	5420000	5630000	6610000	5330000
YHR029C	YHI9	7530000	7050000	7870000	5210000	5310000	5320000
YOR122C	PFY1	6010000	6120000	5910000	5120000	5030000	5320000
YHR039C	MSC7	5160000	4460000	5060000	4870000	5390000	5310000
YGR088W	CTT1	88938.1	153958	106631	3840000	4150000	5300000
YDR011W	SNQ2	4760000	4770000	4880000	5370000	5000000	5290000
YNL229C	URE2	5430000	4910000	5030000	5430000	4970000	5290000
YBR123C	TFC1	4360000	4310000	4470000	5090000	5330000	5270000
YJR104C	SOD1	5230000	5070000	3750000	6080000	6280000	5270000
YNL154C	YCK2	6780000	6820000	6890000	5520000	5560000	5260000
YDR441C	APT2	3240000	3390000	2850000	5510000	5230000	5250000
YMR237W	BCH1	6640000	6690000	6240000	5250000	4980000	5250000
YOR251C	TUM1	6030000	6230000	5820000	5150000	5300000	5250000
YDL181W	INH1	1080000	1470000	847637	5440000	5810000	5240000
YPL127C	HHO1	4490000	4320000	5010000	4640000	4780000	5240000
YNL243W	SLA2	5370000	5130000	4960000	5340000	5610000	5230000
YEL066W	HPA3	4600000	3710000	5520000	4140000	4580000	5220000
YHR005C	GPA1	4620000	4650000	4610000	5460000	5320000	5220000
YOL088C	MPD2	4850000	5180000	4650000	5130000	5240000	5220000
YIL115C	NUP159	4810000	4960000	4490000	5460000	5360000	5210000
YKL172W	EBP2	5500000	5290000	5110000	4590000	4300000	5200000
YJR010W	MET3	12400000	14200000	11400000	6530000	7180000	5190000
YOR040W	GLO4	2940000	7750000	3030000	8860000	10200000	5180000
YNL248C	RPA49	6010000	5790000	6100000	4720000	4780000	5170000
YCR043C	YCR043C	5740000	5220000	4910000	5220000	5250000	5160000
YER049W	TPA1	5880000	5880000	5850000	5580000	5220000	5160000
YLL029W	FRA1	4010000	3680000	3750000	6210000	5070000	5130000
YPL129W	TAF14	6690000	6380000	6030000	6100000	5790000	5130000
YLR328W	NMA1	3990000	3770000	4110000	5030000	4550000	5120000
YKL140W	TGL1	4070000	3770000	3950000	4340000	4780000	5100000
YLR178C	TFS1	1250000	1600000	1420000	4280000	4510000	5090000
YDR477W	SNF1	4440000	4330000	4580000	4740000	5170000	5080000
YIL083C	CAB2	5150000	4670000	5180000	4890000	4670000	5080000
YBR283C	SSH1	5560000	5480000	6650000	4380000	4880000	5070000
YBR234C	ARC40	5300000	4860000	5420000	4520000	4550000	5060000
YGR106C	VOA1	5990000	6810000	5520000	5660000	5460000	5060000
YBR222C	PCS60	4950000	5230000	4810000	4950000	5110000	5050000
YGR116W	SPT6	6540000	6470000	6510000	5110000	5320000	5040000
YIL035C	CKA1	5060000	4910000	5400000	5210000	5130000	5040000
YNL061W	NOP2	6030000	5360000	5610000	4700000	4990000	5040000
YLR146C	SPE4	4630000	4520000	3900000	5240000	5540000	5030000
YBR041W	FAT1	4230000	4020000	4740000	4350000	4560000	5020000
YLR389C	STE23	6110000	6140000	6140000	5300000	5390000	5020000
YCR034W	ELO2	9800000	9440000	11200000	4070000	4400000	5000000
YLR003C	CMS1	7540000	7830000	7170000	5730000	5060000	5000000
YMR129W	POM152	4740000	4700000	5040000	4770000	4900000	4990000
YBR245C	ISW1	5420000	5480000	5620000	4620000	5070000	4980000
YOR347C	PYK2	4530000	4070000	4320000	4990000	4570000	4980000
YPL067C	HTC1	2940000	3200000	2500000	5660000	5020000	4980000
YLL008W	DRS1	6390000	6120000	5710000	4500000	4890000	4970000
YKL017C	HCS1	4660000	5210000	4060000	5570000	4890000	4950000
YLR195C	NMT1	5050000	4720000	4950000	4650000	5120000	4950000
YAL036C	RBG1	7640000	6900000	7100000	5680000	5680000	4940000
YMR033W	ARP9	6420000	5600000	5830000	5100000	5150000	4940000
YGR080W	TWF1	5070000	4930000	5240000	5070000	4600000	4920000
YIL065C	FIS1	3640000	3860000	3300000	5290000	4870000	4920000
YJL068C	YJL068C	6270000	5880000	6220000	4880000	4860000	4920000
YLL034C	RIX7	4940000	4880000	4820000	4900000	5000000	4920000
YGR193C	PDX1	5080000	5410000	5000000	5150000	4920000	4910000
YBR049C	REB1	3610000	3610000	3440000	4840000	4930000	4900000
YLR449W	FPR4	9590000	8970000	9630000	4700000	5030000	4880000
YLR387C	REH1	6470000	5030000	6560000	4700000	4610000	4870000
YIL106W	MOB1	3630000	3680000	3920000	4870000	4460000	4860000
YLR268W	SEC22	5830000	4570000	4970000	5670000	6120000	4860000
YOR254C	SEC63	5860000	5660000	5700000	4990000	5050000	4860000
YCR093W	CDC39	4370000	4520000	4540000	4460000	4890000	4850000
YIL052C	RPL34B	9220000	7670000	7520000	4700000	4230000	4850000
YKL206C	ADD66	3770000	4350000	3410000	4480000	3930000	4850000
YKR095W-A	PCC1	4460000	4510000	3970000	4590000	4400000	4830000
YMR049C	ERB1	7900000	7450000	7800000	5090000	5110000	4830000
YDR121W	DPB4	2790000	2970000	2740000	5370000	4850000	4820000
YGL156W	AMS1	1210000	1210000	1060000	4470000	4760000	4810000
YPR034W	ARP7	4950000	4780000	4420000	5790000	5420000	4800000
YML075C	HMG1	5070000	5250000	5000000	5180000	5200000	4790000
YOR243C	PUS7	4900000	4880000	4710000	4480000	4330000	4780000
YDR452W	PPN1	4640000	4690000	4810000	4420000	4620000	4770000
YLR100W	ERG27	7700000	6630000	7710000	4830000	4420000	4770000
YKR067W	GPT2	2880000	2870000	2920000	3570000	4040000	4760000
YMR043W	MCM1	3510000	3320000	3020000	3990000	4400000	4760000
YDL092W	SRP14	7530000	6380000	6510000	6570000	6230000	4750000
YML017W	PSP2	5300000	5250000	5380000	4430000	4580000	4750000
YML105C	SEC65	5210000	5400000	5450000	5010000	5020000	4750000
YOR340C	RPA43	5730000	5190000	5710000	5080000	4900000	4750000
YMR089C	YTA12	3480000	3530000	3740000	4810000	4780000	4720000
YBR256C	RIB5	3520000	3410000	3280000	5260000	4490000	4710000
YDL144C	YDL144C	4220000	3980000	4100000	5030000	4460000	4700000
YJL155C	FBP26	3360000	3530000	3390000	4350000	4680000	4700000
YNR013C	PHO91	4970000	4590000	4640000	4650000	4350000	4700000
YBR160W	CDC28	4260000	4150000	4170000	4490000	4690000	4680000
YJL124C	LSM1	6530000	5750000	5560000	4790000	4210000	4680000
YOR125C	CAT5	4170000	4690000	3920000	5090000	5280000	4680000
YBR096W	YBR096W	8440000	6020000	8390000	4210000	4570000	4650000
YDR388W	RVS167	4920000	4910000	5170000	4480000	4630000	4650000
YGL001C	ERG26	5600000	5470000	5230000	4210000	4800000	4640000
YCR005C	CIT2	5280000	4800000	5390000	3810000	3890000	4630000
YNR051C	BRE5	4440000	4040000	4860000	4060000	4240000	4630000
YPL237W	SUI3	8930000	7260000	7720000	4850000	5500000	4630000
YBR015C	MNN2	4270000	4310000	3990000	4580000	4630000	4620000
YOL147C	PEX11	5030000	4940000	4640000	3450000	4630000	4620000
YPR189W	SKI3	4710000	5000000	4580000	4580000	4730000	4620000
YBR265W	TSC10	4140000	4190000	4130000	4190000	4390000	4610000
YDL122W	UBP1	4400000	4440000	4300000	4580000	4590000	4590000
YGL238W	CSE1	5860000	5720000	6080000	4240000	4500000	4580000
YLR243W	GPN3	4190000	4440000	3840000	4990000	5010000	4580000
YDL205C	HEM3	4020000	4280000	3840000	3770000	4110000	4570000
YHR046C	INM1	3790000	3690000	3530000	4980000	4550000	4570000
YDR189W	SLY1	4290000	4430000	4050000	4790000	4960000	4550000
YGR205W	TDA10	4100000	4360000	4090000	4680000	4840000	4550000
YLR410W	VIP1	6230000	5720000	5480000	4160000	4300000	4550000
YDR457W	TOM1	5050000	5220000	5310000	4370000	4580000	4540000
YKL010C	UFD4	3990000	3940000	3870000	3970000	4670000	4540000
YOR393W	ERR1	0	0	0	4630000	3690000	4530000
YGL099W	LSG1	5590000	5550000	5560000	4560000	4760000	4520000
YGR286C	BIO2	5180000	7710000	5850000	3700000	4010000	4510000
YIL105C	SLM1	2570000	2710000	2420000	4360000	4250000	4510000
YCL059C	KRR1	6710000	6280000	6820000	4220000	3830000	4500000
YDR234W	LYS4	5150000	6000000	4970000	4540000	4630000	4500000
YJR096W	YJR096W	1000000	1090000	946216	4820000	5160000	4490000
YCR046C	IMG1	3380000	3380000	2860000	4400000	4270000	4480000
YPL012W	RRP12	6460000	6340000	6600000	3860000	4290000	4480000
YDR453C	TSA2	955876	1180000	901794	4160000	4410000	4470000
YKR082W	NUP133	4070000	3920000	3910000	4090000	4180000	4470000
YOL140W	ARG8	3180000	2880000	2520000	6020000	4790000	4470000
YDL213C	NOP6	7030000	6340000	6550000	4630000	4390000	4460000
YHR063C	PAN5	6390000	6280000	6090000	5210000	5140000	4460000
YMR091C	NPL6	4110000	4360000	4180000	4590000	4670000	4450000
YGL027C	CWH41	4830000	4730000	4500000	4670000	4520000	4430000
YHL031C	GOS1	4450000	4450000	4100000	3900000	3370000	4430000
YGR157W	CHO2	5140000	5110000	5710000	3770000	4280000	4420000
YPL271W	ATP15	1960000	1930000	1810000	4100000	4110000	4420000
YDR518W	EUG1	4770000	4560000	4450000	4780000	4900000	4410000
YHR148W	IMP3	4890000	4680000	4270000	4580000	4430000	4400000
YKR025W	RPC37	4360000	4760000	3770000	4880000	4750000	4400000
YDR395W	SXM1	5810000	5880000	5880000	4420000	4590000	4390000
YEL011W	GLC3	777522	985091	578786	4590000	4510000	4390000
YOR220W	RCN2	3810000	4250000	3930000	4040000	4370000	4380000
YFL028C	CAF16	5300000	5030000	4940000	4760000	4420000	4370000
YPR029C	APL4	3960000	3700000	4000000	3920000	4140000	4360000
R0030W	RAF1	7960000	8800000	7660000	4620000	4710000	4350000
YBR101C	FES1	5170000	5370000	4760000	5220000	5300000	4350000
YNL312W	RFA2	5590000	5470000	5320000	4940000	4650000	4340000
YGL065C	ALG2	4410000	4340000	4390000	4440000	4430000	4330000
YIL020C	HIS6	4440000	4660000	4100000	4900000	4170000	4330000
YER019C-A	SBH2	7090000	6710000	8580000	3800000	4610000	4300000
YIR035C	NRE1	4020000	4280000	3430000	4100000	4820000	4300000
YAR014C	BUD14	3140000	3340000	3140000	4180000	4300000	4290000
YGR200C	ELP2	5180000	4990000	5010000	4160000	4120000	4290000
YKL088W	CAB3	3290000	3480000	3100000	4190000	4030000	4290000
YPL051W	ARL3	4530000	4150000	4020000	4510000	4440000	4290000
YIL121W	QDR2	5680000	5190000	6400000	3590000	3650000	4270000
YOR272W	YTM1	6920000	6700000	6140000	4490000	4370000	4270000
YDL223C	HBT1	0	175825	0	3450000	3800000	4260000
YDR120C	TRM1	6060000	5290000	5500000	4400000	3950000	4260000
YBR137W	YBR137W	4180000	4960000	5070000	3970000	4580000	4250000
YBR199W	KTR4	3960000	4180000	3750000	4450000	4600000	4250000
YGR261C	APL6	4590000	4730000	4640000	4210000	4520000	4230000
YGL167C	PMR1	5320000	4970000	5340000	4110000	4130000	4210000
YHR047C	AAP1	6360000	6010000	5830000	4580000	4030000	4210000
YMR157C	AIM36	2640000	3190000	2720000	4050000	4120000	4210000
YPR159W	KRE6	4410000	4660000	4790000	4010000	3920000	4210000
YDL031W	DBP10	4790000	4510000	4730000	3940000	4010000	4200000
YFR025C	HIS2	2340000	2260000	2030000	4730000	4750000	4200000
YHR012W	VPS29	3950000	3790000	3990000	4110000	4010000	4200000
YGR178C	PBP1	4460000	4750000	4750000	4300000	4250000	4190000
YBL007C	SLA1	4480000	4630000	4350000	4040000	4280000	4180000
YGL092W	NUP145	4030000	4050000	4070000	4080000	4150000	4180000
YKR035W-A	DID2	3210000	3120000	3200000	3890000	4210000	4180000
YPR133C	SPN1	4220000	4100000	3930000	3870000	4240000	4180000
YGR048W	UFD1	3580000	3460000	3460000	3880000	4110000	4170000
YHR026W	VMA16	3160000	3020000	3400000	3540000	4030000	4170000
YOL004W	SIN3	3440000	3620000	3430000	3910000	4240000	4170000
YOR357C	SNX3	4200000	3740000	3930000	4120000	3920000	4170000
YNL185C	MRPL19	3170000	3600000	3150000	3970000	4240000	4160000
YHR158C	KEL1	3560000	3750000	3680000	4440000	4530000	4150000
YLL041C	SDH2	1330000	2370000	1810000	3060000	3710000	4150000
YFR016C	AIP5	3360000	3550000	3310000	4640000	4670000	4140000
YKL005C	BYE1	3590000	3670000	3500000	3920000	4260000	4140000
YPR162C	ORC4	7000000	7150000	6450000	4960000	5000000	4140000
YCL034W	LSB5	3880000	4540000	3640000	4440000	4730000	4130000
YOL059W	GPD2	8390000	7410000	7620000	4810000	4350000	4130000
YDR165W	TRM82	6850000	6580000	6500000	4140000	4260000	4110000
YPL009C	RQC2	5560000	5280000	5490000	4180000	4170000	4110000
YPL207W	TYW1	3790000	4020000	3330000	3530000	4050000	4100000
YDL112W	TRM3	5130000	5120000	5060000	3560000	3990000	4090000
YGL112C	TAF6	4100000	4120000	4140000	4150000	4470000	4090000
YMR054W	STV1	3650000	3260000	3780000	4520000	4600000	4090000
YNL084C	END3	3360000	3500000	3260000	4100000	4120000	4090000
YNR034W-A	EGO4	783922	1220000	746954	4140000	5070000	4080000
YAL014C	SYN8	2650000	2800000	2440000	4170000	4320000	4070000
YJR017C	ESS1	4960000	5090000	4680000	4410000	4040000	4070000
YOR163W	DDP1	5080000	5160000	5190000	4470000	4200000	4070000
YBL026W	LSM2	4550000	4550000	4050000	4800000	4440000	4060000
YJL053W	PEP8	4330000	4310000	4220000	4210000	3900000	4060000
YKL100C	YPF1	3040000	2930000	3460000	3480000	3660000	4060000
YEL051W	VMA8	3510000	3520000	3140000	4530000	4130000	4050000
YER068W	MOT2	3820000	3430000	3710000	4040000	3990000	4050000
YFL016C	MDJ1	2360000	2260000	2400000	3530000	3520000	4050000
YKL019W	RAM2	2980000	3100000	2710000	4290000	3950000	4050000
YPR143W	RRP15	6330000	5910000	5640000	4550000	4670000	4050000
YDR116C	MRPL1	3030000	3320000	3310000	3860000	3870000	4040000
YDR380W	ARO10	10200000	8100000	11400000	2270000	2860000	4040000
YJL145W	SFH5	7030000	6070000	6110000	5140000	4330000	4040000
YNL002C	RLP7	6060000	5980000	5960000	3850000	4200000	4030000
YNL118C	DCP2	4050000	4000000	3770000	4000000	3720000	4030000
YMR208W	ERG12	5140000	4760000	4890000	4150000	3930000	4020000
YPL085W	SEC16	4590000	4480000	4340000	3900000	4050000	4020000
YGR195W	SKI6	4930000	4690000	4360000	4120000	3990000	4010000
YOL012C	HTZ1	7470000	6110000	7040000	3840000	3650000	4010000
YOL022C	TSR4	5200000	5190000	4750000	4090000	4050000	4010000
YHR081W	LRP1	4310000	4480000	4200000	4020000	4420000	4000000
YJL042W	MHP1	2670000	2720000	2790000	3860000	4000000	4000000
YOR074C	CDC21	3340000	3380000	3270000	4010000	4050000	4000000
YOR145C	PNO1	6100000	5920000	5640000	4100000	4010000	4000000
YJL101C	GSH1	3610000	3980000	3740000	4090000	4240000	3970000
YMR015C	ERG5	4530000	4670000	4630000	3610000	3920000	3970000
YOR222W	ODC2	5690000	6280000	6020000	4110000	4080000	3960000
YNL313C	EMW1	5460000	5210000	5300000	4060000	3800000	3950000
YGL044C	RNA15	3260000	3360000	3060000	4110000	3990000	3940000
YGL055W	OLE1	5830000	5130000	5520000	3990000	3840000	3940000
YJL184W	GON7	2930000	3050000	2610000	3900000	4180000	3940000
YKR072C	SIS2	3030000	2860000	2960000	3500000	3720000	3940000
YLR045C	STU2	4390000	4640000	4300000	3940000	4070000	3940000
YML036W	CGI121	3230000	3240000	3310000	4510000	4170000	3930000
YNL157W	IGO1	2500000	2810000	2100000	3940000	3510000	3930000
YLR114C	AVL9	3130000	3360000	2990000	4380000	4050000	3920000
YOR260W	GCD1	3930000	3970000	4010000	3730000	3850000	3920000
YJL076W	NET1	6010000	5540000	5810000	3650000	3850000	3910000
YFR001W	LOC1	4980000	3990000	4820000	3140000	3600000	3890000
YML035C	AMD1	4530000	4630000	4490000	3630000	3800000	3890000
YNR030W	ALG12	3270000	3110000	3020000	3460000	3540000	3890000
YGL039W	YGL039W	8890000	7460000	8090000	4190000	3450000	3880000
YHR001W	OSH7	3410000	3420000	3430000	3910000	3780000	3880000
YDL128W	VCX1	4280000	3940000	4910000	0	4190000	3870000
YIL162W	SUC2	4320000	4200000	4120000	3870000	3740000	3870000
YMR093W	UTP15	4950000	4800000	4770000	3660000	3670000	3870000
YNL062C	GCD10	4880000	4430000	4640000	3390000	3750000	3870000
YBL057C	PTH2	4540000	4310000	4010000	4330000	4240000	3860000
YIR008C	PRI1	4240000	4420000	4490000	4240000	3990000	3860000
YJR143C	PMT4	4900000	4450000	4950000	3510000	3630000	3860000
YDR047W	HEM12	2850000	3030000	2730000	3640000	3600000	3850000
YHR065C	RRP3	5420000	5170000	5150000	3890000	3880000	3850000
YMR212C	EFR3	5890000	4450000	4740000	3900000	4030000	3850000
YPL169C	MEX67	3960000	4250000	3440000	3660000	3830000	3850000
YBR106W	SND3	10500000	8540000	8020000	3940000	3620000	3840000
YDL060W	TSR1	4890000	4950000	4860000	4220000	3840000	3840000
YGR008C	STF2	980726	980538	891690	3490000	3580000	3840000
YMR244C-A	COA6	2760000	2730000	2870000	3310000	3300000	3840000
YOR126C	IAH1	2890000	3050000	2770000	4230000	4040000	3840000
YDR347W	MRP1	2820000	2860000	2630000	3650000	3790000	3830000
YER020W	GPA2	2820000	2620000	2830000	3750000	3680000	3830000
YLL021W	SPA2	4550000	4620000	4580000	3860000	3870000	3830000
YOL092W	YPQ1	5530000	4710000	6360000	3650000	3880000	3820000
YBR212W	NGR1	2770000	2880000	3290000	3820000	3920000	3810000
YDL161W	ENT1	3760000	3860000	3730000	4080000	3940000	3810000
YEL032W	MCM3	5460000	5760000	5650000	3960000	4150000	3810000
YDL052C	SLC1	4910000	4390000	4820000	3420000	3520000	3800000
YGL082W	YGL082W	4520000	4450000	4360000	3780000	3890000	3800000
YLR017W	MEU1	5040000	4780000	4610000	4160000	3930000	3800000
YKL179C	COY1	3970000	3710000	3880000	3160000	3410000	3790000
YMR008C	PLB1	2180000	2050000	2550000	3200000	3290000	3780000
YDR365C	ESF1	3640000	3470000	3370000	3520000	3740000	3770000
YOL071W	SDH5	1610000	2160000	1750000	3630000	3600000	3770000
YDR060W	MAK21	5080000	4540000	4890000	3600000	3820000	3760000
YJL061W	NUP82	3590000	3460000	3420000	3720000	3730000	3760000
YML117W	NAB6	3730000	3250000	3240000	3410000	3210000	3760000
YPL184C	MRN1	4530000	4050000	3920000	3860000	3540000	3760000
YPR024W	YME1	3480000	3660000	3470000	3530000	3810000	3760000
YKL128C	PMU1	4410000	4710000	4680000	4000000	3700000	3750000
YKR028W	SAP190	2580000	2700000	2470000	3220000	3590000	3750000
YOR280C	FSH3	3400000	2980000	3710000	4500000	3790000	3750000
YPL043W	NOP4	4690000	4510000	4890000	3520000	3680000	3750000
YBR159W	IFA38	5930000	4960000	6460000	3820000	3850000	3730000
YCR011C	ADP1	2440000	2520000	2540000	3710000	3930000	3730000
YNL001W	DOM34	3650000	3530000	3540000	3920000	3540000	3730000
YNL215W	IES2	2770000	2740000	2610000	3570000	3630000	3730000
YDL224C	WHI4	2600000	2740000	2540000	4060000	4220000	3720000
YFL007W	BLM10	4540000	4370000	4460000	3320000	3490000	3720000
YOR138C	RUP1	2410000	2510000	2170000	3680000	3860000	3720000
YBR139W	ATG42	2460000	2670000	2800000	3960000	3550000	3710000
YNL207W	RIO2	4180000	4160000	4100000	3550000	3580000	3710000
YBL022C	PIM1	3670000	3860000	3720000	3640000	3750000	3700000
YDR280W	RRP45	4900000	4720000	4980000	3730000	3610000	3700000
YLR083C	EMP70	4580000	4070000	4800000	3550000	3860000	3700000
YOL093W	TRM10	3500000	3550000	3150000	3450000	3920000	3690000
YMR174C	PAI3	1510000	1790000	1380000	3520000	3940000	3680000
YLR118C	TML25	5630000	5580000	4760000	3800000	4200000	3670000
YMR161W	HLJ1	4490000	4300000	4400000	3270000	3640000	3670000
YOR130C	ORT1	2990000	2800000	2980000	3680000	3430000	3670000
YPR072W	NOT5	3620000	3620000	3370000	3440000	3770000	3650000
YGL190C	CDC55	2580000	2550000	2480000	3370000	3680000	3630000
YLR274W	MCM5	3850000	3930000	3690000	3820000	3920000	3620000
YMR302C	YME2	2450000	2410000	2370000	3430000	3490000	3620000
YPR019W	MCM4	3550000	3470000	3510000	3640000	3620000	3620000
YGR255C	COQ6	1940000	2030000	1900000	3640000	3600000	3610000
YJR099W	YUH1	2660000	2730000	2660000	4290000	4390000	3610000
YKL014C	URB1	4540000	4170000	4530000	3090000	3410000	3610000
YGR203W	YCH1	2280000	2440000	2250000	3630000	3480000	3600000
YJL104W	PAM16	3000000	3430000	2780000	3600000	3490000	3590000
YOR221C	MCT1	2970000	3170000	2960000	3750000	3720000	3590000
YGR245C	SDA1	5930000	6010000	5530000	3210000	3390000	3580000
YKL110C	KTI12	4150000	3810000	4110000	3350000	3030000	3580000
YKL114C	APN1	3140000	3360000	3320000	3160000	3090000	3580000
YNL323W	LEM3	6200000	5580000	6260000	3320000	3400000	3580000
YPL019C	VTC3	17100000	17900000	14900000	3880000	3560000	3580000
YDL132W	CDC53	4040000	3670000	3990000	3370000	3500000	3570000
YHR016C	YSC84	3050000	2770000	3290000	2880000	3300000	3570000
YJR068W	RFC2	4300000	4350000	4330000	3340000	3520000	3570000
YKL073W	LHS1	4100000	4160000	4070000	3100000	3230000	3570000
YMR024W	MRPL3	3540000	3510000	3500000	3690000	3390000	3570000
YGL117W	YGL117W	5430000	4550000	4840000	3680000	2920000	3560000
YIL126W	STH1	3690000	3760000	3500000	3610000	3490000	3560000
YKL173W	SNU114	2880000	2630000	2940000	2920000	2980000	3560000
YLR200W	YKE2	3700000	3680000	3570000	3550000	3520000	3560000
YLR418C	CDC73	3860000	4140000	3830000	3820000	3650000	3550000
YMR170C	ALD2	2940000	3120000	3070000	3370000	3530000	3550000
YPL094C	SEC62	4150000	3810000	4030000	3260000	3580000	3550000
YNL181W	PBR1	5720000	4440000	5070000	3370000	3620000	3540000
YKL039W	PTM1	3790000	3290000	3160000	3920000	3630000	3530000
YCR087C-A	YCR087C-A	6030000	5170000	6280000	2950000	3150000	3520000
YDR434W	GPI17	3850000	3640000	3650000	3200000	3110000	3520000
YMR214W	SCJ1	4220000	4120000	3790000	3960000	3540000	3520000
YBL075C	SSA3	698145	723485	539303	3620000	4850000	3510000
YMR029C	FAR8	3500000	3320000	3460000	3440000	3460000	3510000
YPL228W	CET1	3680000	3460000	3700000	3370000	3440000	3510000
YGL244W	RTF1	3500000	3830000	3550000	3510000	3170000	3500000
YDL047W	SIT4	4130000	4240000	4120000	3510000	3500000	3490000
YNL290W	RFC3	4030000	4030000	3960000	3350000	3010000	3480000
YPL203W	TPK2	2300000	2310000	2000000	3410000	3530000	3480000
YHR028C	DAP2	2460000	2460000	2760000	3360000	3330000	3470000
YHR113W	APE4	3240000	3470000	3250000	2750000	3360000	3470000
YMR275C	BUL1	4080000	3650000	3760000	3570000	3540000	3470000
YNL048W	ALG11	3130000	3200000	3410000	2880000	3070000	3470000
YPL135W	ISU1	2590000	2630000	2740000	4240000	3360000	3470000
YGL255W	ZRT1	21500000	20000000	27800000	3280000	2800000	3460000
YPR184W	GDB1	1270000	1430000	1050000	3170000	3620000	3460000
YDL002C	NHP10	2080000	2210000	1870000	3640000	3540000	3450000
YHR038W	RRF1	2390000	2670000	2370000	3300000	3190000	3450000
YMR153W	NUP53	3030000	3210000	2140000	2370000	3070000	3450000
YGL153W	PEX14	3090000	2990000	2600000	3500000	3610000	3440000
YNL166C	BNI5	3080000	3190000	2950000	3560000	3490000	3440000
YGR128C	UTP8	4630000	4610000	4530000	3650000	3740000	3430000
YDR248C	YDR248C	3090000	3000000	3010000	3490000	3190000	3420000
YKL113C	RAD27	3200000	3220000	3120000	3020000	2980000	3420000
YNR052C	POP2	6160000	6030000	4890000	4080000	4260000	3420000
YAL042W	ERV46	5190000	4800000	4650000	2950000	3270000	3410000
YBR086C	IST2	2370000	2370000	2440000	3230000	3560000	3410000
YGR198W	YPP1	2770000	2650000	2730000	3230000	3290000	3410000
YGR277C	CAB4	3760000	3670000	3630000	3790000	3580000	3410000
YDR361C	BCP1	4440000	4440000	4110000	3510000	3510000	3400000
YJL082W	IML2	2200000	2220000	2550000	2810000	3060000	3400000
YJL171C	TOH1	3300000	2980000	3470000	2780000	3310000	3400000
YOR171C	LCB4	4190000	4230000	4190000	3660000	4040000	3400000
YBL069W	AST1	2950000	2660000	2990000	2960000	2990000	3390000
YBL079W	NUP170	3300000	3280000	3080000	3170000	3400000	3390000
YDR028C	REG1	2910000	2700000	2800000	3220000	3300000	3390000
YDR093W	DNF2	3650000	3580000	3730000	3410000	3300000	3390000
YOR281C	PLP2	2710000	2690000	2560000	3520000	3400000	3390000
YBR170C	NPL4	3340000	3380000	3210000	3350000	3180000	3370000
YNR006W	VPS27	2410000	2350000	2340000	3320000	3330000	3370000
YIL007C	NAS2	2260000	2210000	2100000	3780000	3710000	3360000
YBR151W	APD1	2590000	2620000	2680000	2990000	3160000	3350000
YGL172W	NUP49	2610000	2960000	2600000	3470000	3530000	3350000
YOR119C	RIO1	3510000	4120000	3550000	3540000	3970000	3350000
YOR165W	SEY1	3590000	3620000	3540000	3250000	3370000	3350000
YHR135C	YCK1	3510000	3490000	3440000	3190000	3400000	3340000
YOR267C	HRK1	2990000	2670000	2610000	3360000	3370000	3340000
YNL088W	TOP2	4770000	4600000	4840000	3220000	3350000	3330000
YAL043C	PTA1	3220000	3160000	3300000	3380000	3600000	3320000
YJL179W	PFD1	2910000	2880000	2670000	3590000	3190000	3320000
YML057W	CMP2	2700000	2750000	2740000	3260000	3320000	3320000
YPL116W	HOS3	3050000	3190000	2710000	3120000	3160000	3320000
YGL049C	TIF4632	3720000	3870000	3810000	3090000	3460000	3290000
YGR123C	PPT1	6010000	5860000	5530000	3080000	3280000	3290000
YHR106W	TRR2	1680000	1860000	1710000	2850000	3150000	3290000
YKL218C	SRY1	3870000	3510000	4150000	3700000	3280000	3290000
YMR061W	RNA14	2620000	2460000	2460000	3340000	3270000	3290000
YCR057C	PWP2	3840000	3710000	3770000	3110000	3220000	3280000
YLR133W	CKI1	3290000	3390000	3410000	3270000	3390000	3280000
YOR006C	TSR3	2630000	2960000	2670000	3370000	3160000	3280000
YHR169W	DBP8	3570000	3440000	3550000	3280000	3240000	3270000
YKL018W	SWD2	3140000	2990000	2740000	3260000	3160000	3270000
YNR037C	RSM19	2510000	2660000	2270000	3310000	3070000	3270000
YDR515W	SLF1	3270000	3140000	3100000	2970000	3020000	3260000
YJR032W	CPR7	3630000	3840000	3720000	3420000	2950000	3260000
YGL041W-A	DPC13	2580000	3240000	2590000	3110000	3260000	3250000
YLR220W	CCC1	2300000	2580000	2110000	2930000	3430000	3250000
YOR075W	UFE1	3200000	3270000	3160000	2780000	2980000	3250000
YPL023C	MET12	3640000	3480000	3240000	3640000	3510000	3250000
YDR039C	ENA2	4130000	3870000	3830000	3110000	3020000	3240000
YLR078C	BOS1	2920000	3220000	2690000	3260000	3570000	3240000
YAL059W	ECM1	4050000	3910000	3660000	2880000	2650000	3230000
YDL165W	CDC36	2470000	2300000	1590000	3100000	3140000	3230000
YHR051W	COX6	733662	938404	645226	3320000	3630000	3230000
YLR106C	REA1	4250000	4300000	4220000	2980000	3150000	3230000
YLR285W	NNT1	3010000	3060000	2670000	3390000	3590000	3230000
YLR433C	CNA1	3720000	3820000	3900000	3000000	3200000	3230000
YKL144C	RPC25	3490000	3400000	3160000	3120000	2910000	3210000
YNL232W	CSL4	4050000	4070000	3750000	3660000	3450000	3210000
YAL021C	CCR4	3730000	3370000	3490000	3210000	3400000	3200000
YML103C	NUP188	4170000	4030000	4230000	2820000	3340000	3200000
YMR278W	PRM15	3050000	3270000	2800000	3420000	3380000	3200000
YNL175C	NOP13	6380000	6160000	6060000	3290000	3620000	3200000
YOR109W	INP53	2730000	2690000	2820000	2870000	2930000	3200000
YPL217C	BMS1	4530000	4270000	4360000	3310000	3310000	3200000
YGR194C	XKS1	1370000	1460000	1390000	3070000	3030000	3190000
YLR372W	ELO3	4280000	4440000	5310000	3950000	4140000	3190000
YOR356W	CIR2	1380000	1710000	1230000	2800000	2960000	3190000
YDR135C	YCF1	3750000	3600000	3980000	3090000	3100000	3180000
YDR330W	UBX5	1740000	1910000	1710000	3210000	3190000	3180000
YGL058W	RAD6	4230000	3800000	3310000	3630000	4340000	3180000
YKL112W	ABF1	3540000	3480000	3370000	3410000	3440000	3180000
YKR062W	TFA2	2660000	2710000	2590000	2510000	2760000	3170000
YML067C	ERV41	5330000	4770000	4930000	3070000	2700000	3170000
YMR219W	ESC1	2340000	2350000	2210000	3230000	3230000	3170000
YBR155W	CNS1	4510000	4270000	4180000	3620000	3150000	3160000
YDR391C	YDR391C	1250000	1350000	1230000	3200000	3060000	3160000
YNL197C	WHI3	2760000	2920000	2780000	3010000	3120000	3160000
YOR110W	TFC7	2880000	2860000	2650000	3140000	3310000	3160000
YDL116W	NUP84	2990000	3060000	2750000	2990000	2890000	3150000
YDR201W	SPC19	1660000	1680000	1750000	3590000	3770000	3150000
YDR335W	MSN5	3770000	3450000	3740000	2830000	3030000	3150000
YER151C	UBP3	3720000	3250000	3730000	2990000	3230000	3150000
YGR129W	SYF2	4960000	5130000	5980000	4040000	3690000	3150000
YHR030C	SLT2	2000000	1950000	1850000	3060000	3120000	3150000
YNL263C	YIF1	4320000	4190000	4780000	2530000	3500000	3150000
YEL036C	ANP1	2180000	2230000	2190000	3040000	3310000	3140000
YER141W	COX15	1870000	2120000	2070000	2520000	2850000	3140000
YML131W	YML131W	5110000	5130000	5600000	2620000	3770000	3130000
YDR299W	BFR2	3590000	3660000	3470000	3200000	3070000	3120000
YJL030W	MAD2	3620000	3690000	3230000	3000000	2780000	3120000
YJR080C	AIM24	2610000	2740000	2640000	2410000	2480000	3110000
YKL068W	NUP100	3400000	3460000	3240000	2910000	2820000	3110000
YDR236C	FMN1	2280000	2190000	1960000	3030000	3140000	3100000
YKL175W	ZRT3	8100000	7540000	9320000	2760000	2690000	3100000
YBR094W	PBY1	3240000	3160000	3100000	3160000	3120000	3090000
YDR376W	ARH1	2780000	2840000	2740000	3230000	3350000	3090000
YFR024C-A	LSB3	4810000	3980000	4540000	3590000	3290000	3090000
YDR497C	ITR1	3590000	3630000	3610000	2270000	2890000	3080000
YEL015W	EDC3	3000000	3060000	2950000	3350000	3260000	3080000
YGR083C	GCD2	3970000	3770000	3650000	3220000	3100000	3080000
YHR127W	YHR127W	4470000	4650000	4340000	3360000	3270000	3080000
YIL002W-A	CMI7	4200000	4460000	4000000	2980000	3440000	3080000
YLR126C	YLR126C	4700000	3280000	4210000	4260000	3510000	3080000
YMR152W	YIM1	2520000	2440000	2550000	3020000	2770000	3080000
YOR112W	CEX1	3070000	3100000	3150000	2920000	2900000	3080000
YBR229C	ROT2	2790000	2760000	2650000	3050000	3210000	3070000
YDR292C	SRP101	3720000	3570000	3500000	3050000	3010000	3070000
YGL129C	RSM23	2350000	2580000	2580000	2660000	2610000	3070000
YHL030W	ECM29	5550000	5350000	5430000	2940000	2930000	3070000
YKL021C	MAK11	4190000	3860000	4400000	2680000	2840000	3070000
YLR221C	RSA3	2330000	2610000	2030000	3040000	2890000	3070000
YPR180W	AOS1	3580000	3370000	3420000	3600000	3120000	3070000
YGL014W	PUF4	3340000	3720000	3380000	3140000	3010000	3060000
YJL109C	UTP10	4430000	4200000	4380000	2870000	3120000	3060000
YOL076W	MDM20	3810000	3700000	3810000	3040000	3180000	3060000
YGL012W	ERG4	4860000	4200000	5220000	3050000	3440000	3050000
YGL164C	YRB30	2700000	2780000	2690000	3000000	3270000	3050000
YPL249C	GYP5	449925	599138	481400	3040000	3340000	3050000
YDL164C	CDC9	3590000	3420000	3300000	3340000	3230000	3040000
YEL012W	UBC8	1750000	1760000	1660000	3140000	3400000	3040000
YHR041C	SRB2	3020000	3330000	2790000	3490000	3190000	3040000
YIR001C	SGN1	2680000	2890000	2890000	2960000	3110000	3040000
YGL246C	RAI1	3360000	3000000	3040000	2930000	3170000	3030000
YKR071C	DRE2	3530000	4600000	3400000	2710000	2770000	3030000
YLL040C	VPS13	3350000	3240000	3340000	3150000	3130000	3030000
YAL029C	MYO4	2850000	2950000	2850000	2840000	3020000	3020000
YGR012W	MCY1	3210000	3200000	3330000	2950000	2730000	3020000
YDR358W	GGA1	2020000	1930000	2240000	2860000	2950000	3010000
YBR017C	KAP104	5490000	5830000	4960000	3480000	3320000	3000000
YGL119W	COQ8	2480000	2330000	2210000	2710000	3230000	3000000
YKL135C	APL2	2650000	2730000	2770000	2990000	3010000	3000000
YMR267W	PPA2	2740000	2830000	2670000	3050000	3130000	3000000
YOR065W	CYT1	931178	1120000	1080000	2440000	2840000	3000000
YOR085W	OST3	6040000	5220000	5980000	2770000	3160000	3000000
YGR063C	SPT4	2810000	2940000	2450000	3550000	3010000	2990000
YOL090W	MSH2	3460000	3460000	3300000	2980000	3030000	2990000
YML130C	ERO1	4540000	4400000	4500000	2960000	3280000	2970000
YLR219W	MSC3	2230000	2180000	1990000	2930000	2850000	2960000
YNL035C	YNL035C	2260000	2210000	1990000	3110000	3000000	2960000
YOR289W	YOR289W	1080000	1140000	1020000	2940000	2960000	2960000
YPR188C	MLC2	2830000	2760000	2150000	3020000	3030000	2950000
YDR144C	MKC7	3090000	2690000	3130000	2620000	2680000	2940000
YJL140W	RPB4	2840000	2840000	2490000	2740000	2910000	2940000
YNL256W	FOL1	3480000	3420000	3460000	3020000	3100000	2940000
YGR111W	YGR111W	2550000	2510000	2750000	2620000	2590000	2930000
YGR210C	YGR210C	3180000	3420000	3430000	2290000	2510000	2930000
YHR076W	PTC7	2830000	3050000	2820000	3150000	2970000	2930000
YJR103W	URA8	5340000	5560000	5330000	2780000	2830000	2930000
YLR335W	NUP2	4780000	4440000	4860000	2980000	2870000	2930000
YNL222W	SSU72	2340000	2920000	2650000	3770000	3270000	2930000
YGR266W	YGR266W	2780000	2730000	2890000	2570000	2810000	2920000
YHR060W	VMA22	2040000	1530000	1680000	3390000	3550000	2920000
YIR004W	DJP1	2520000	2150000	2660000	2690000	2560000	2920000
YMR286W	MRPL33	2860000	2640000	2670000	2540000	2590000	2920000
YDR300C	PRO1	4550000	4220000	4640000	2930000	2980000	2910000
YHR001W-A	QCR10	560669	482835	0	3070000	3310000	2910000
YLR215C	CDC123	2360000	2610000	2380000	3360000	3190000	2910000
YML030W	RCF1	2290000	2240000	2210000	2650000	2380000	2910000
YDR161W	ACL4	3000000	3050000	3040000	3280000	3680000	2900000
YHR114W	BZZ1	2760000	2730000	2660000	3120000	3020000	2900000
YHR138C	YHR138C	1010000	1120000	1100000	2840000	3050000	2900000
YLR225C	YLR225C	3790000	3770000	3800000	2690000	3170000	2900000
YMR112C	MED11	3220000	2800000	2960000	3210000	3270000	2900000
YNL005C	MRP7	2400000	2350000	2370000	2600000	2740000	2900000
YOR057W	SGT1	3320000	3370000	3170000	3120000	3040000	2900000
YPL195W	APL5	3210000	3220000	3030000	2640000	3090000	2900000
YER172C	BRR2	2860000	2880000	2810000	3080000	3160000	2890000
YJL097W	PHS1	5840000	5320000	6970000	1830000	2270000	2890000
YKR083C	DAD2	1570000	1810000	1550000	2950000	2970000	2890000
YMR041C	ARA2	1460000	1480000	1280000	3040000	2890000	2890000
YBL101C	ECM21	2780000	2640000	2960000	2480000	2690000	2870000
YBR057C	MUM2	1360000	1530000	1180000	3130000	3070000	2870000
YDR051C	DET1	2520000	2760000	2580000	2900000	2660000	2870000
YDR153C	ENT5	3040000	3100000	3110000	2460000	2720000	2870000
YGL159W	YGL159W	3350000	3050000	2980000	2960000	2840000	2870000
YKL091C	YKL091C	1480000	1370000	1190000	2460000	2360000	2870000
YPR073C	LTP1	3470000	3470000	3490000	3120000	2410000	2870000
YNL098C	RAS2	4030000	3780000	3460000	3110000	3230000	2860000
YPL125W	KAP120	3240000	3330000	3190000	2540000	2720000	2860000
YER127W	LCP5	3690000	3550000	3480000	2820000	2860000	2850000
YER155C	BEM2	3370000	3240000	3300000	2780000	2990000	2850000
YJR059W	PTK2	2190000	2270000	2280000	2670000	2790000	2850000
YML082W	YML082W	2710000	2670000	2640000	2810000	2870000	2850000
YNL173C	MDG1	2920000	3210000	3070000	2720000	2710000	2850000
YFL041W	FET5	3090000	2590000	2860000	2980000	2540000	2840000
YHR198C	AIM18	1540000	1640000	1620000	2880000	2940000	2840000
YJL047C	RTT101	2610000	3130000	2380000	2350000	2600000	2840000
YER166W	DNF1	2700000	2680000	2910000	2700000	2830000	2830000
YML004C	GLO1	2570000	2690000	2420000	2790000	2830000	2830000
YPL128C	TBF1	2270000	2370000	2310000	2480000	2610000	2830000
YGR125W	VSB1	2070000	2240000	2210000	2840000	2770000	2820000
YAL017W	PSK1	2040000	1950000	2010000	2670000	2600000	2810000
YJL081C	ARP4	3360000	3570000	3500000	2560000	2620000	2810000
YLR310C	CDC25	1990000	1960000	1920000	2900000	2890000	2810000
YNR053C	NOG2	3730000	3560000	3320000	2520000	2770000	2810000
YEL022W	GEA2	3500000	3380000	3530000	2710000	2790000	2800000
YMR188C	MRPS17	1640000	1700000	1680000	2550000	2680000	2800000
YOR141C	ARP8	2630000	2620000	2630000	2830000	2700000	2790000
YPR097W	LEC1	3470000	3510000	3390000	2550000	2540000	2790000
YDR449C	UTP6	3050000	3230000	3360000	2590000	2580000	2780000
YJL208C	NUC1	4080000	3840000	3560000	2850000	2630000	2780000
YNL021W	HDA1	2480000	2540000	2610000	2390000	2500000	2780000
YNR054C	ESF2	3600000	3750000	3650000	2970000	2900000	2780000
YEL003W	GIM4	2510000	2660000	2500000	3220000	3020000	2770000
YGR017W	YGR017W	1930000	2030000	2030000	2850000	2670000	2770000
YHR132C	ECM14	2920000	2830000	3010000	2690000	2930000	2770000
YLR038C	COX12	1060000	1290000	1060000	2180000	2530000	2770000
YKL165C	MCD4	2870000	2830000	3100000	2160000	2360000	2760000
YNL265C	IST1	2260000	2320000	2500000	3000000	3090000	2760000
YNL298W	CLA4	2480000	2480000	2350000	2930000	2890000	2760000
YDL058W	USO1	2810000	2860000	2660000	2730000	2890000	2750000
YDL141W	BPL1	4180000	3920000	4030000	2810000	3330000	2750000
YJL183W	MNN11	3370000	3240000	3300000	2590000	2600000	2750000
YJL050W	MTR4	3850000	3850000	3590000	2800000	2940000	2740000
YNR008W	LRO1	2130000	2110000	2120000	2580000	2820000	2740000
YHL013C	OTU2	3700000	3490000	3230000	2760000	2760000	2730000
YNL107W	YAF9	2640000	2540000	2390000	2950000	2580000	2730000
YNL292W	PUS4	3230000	3340000	3230000	2580000	2620000	2730000
YOL041C	NOP12	3920000	3530000	4120000	2680000	2580000	2730000
YDL150W	RPC53	3150000	3180000	2830000	2660000	2530000	2710000
YER101C	AST2	2040000	2060000	1890000	2920000	2780000	2710000
YJR034W	PET191	1560000	1610000	1690000	3020000	2910000	2710000
YNL147W	LSM7	2650000	2940000	2590000	2810000	2490000	2710000
YPL105C	SYH1	2550000	2460000	2520000	2640000	2540000	2710000
YAL039C	CYC3	2090000	1950000	1890000	2710000	2730000	2700000
YBL023C	MCM2	3090000	2880000	3180000	2690000	2720000	2700000
YBR236C	ABD1	2970000	2820000	2890000	2780000	2660000	2700000
YER139C	RTR1	1950000	2050000	1810000	2720000	2680000	2700000
YDR462W	MRPL28	1780000	2010000	1750000	2390000	2240000	2690000
YER010C	YER010C	6310000	5280000	4780000	3790000	4600000	2690000
YGL006W	PMC1	1520000	1660000	1990000	2330000	2940000	2690000
YGR024C	THG1	2970000	2950000	3240000	2510000	2380000	2690000
YJL176C	SWI3	2270000	2400000	2180000	2820000	3020000	2690000
YJR042W	NUP85	3340000	3290000	3000000	3370000	3270000	2690000
YER126C	NSA2	3990000	3480000	3840000	2660000	2470000	2680000
YGR120C	COG2	1980000	1950000	1650000	2860000	3130000	2680000
YOL077C	BRX1	3810000	3670000	3450000	2550000	2520000	2680000
YGR092W	DBF2	2480000	2350000	2480000	2540000	2410000	2670000
YJL158C	CIS3	3370000	3600000	3200000	2150000	2880000	2670000
YPL030W	TRM44	3390000	3080000	3250000	2520000	2660000	2670000
YPL079W	RPL21B	4990000	4500000	4850000	2840000	2920000	2670000
YCL001W	RER1	3430000	3140000	3370000	2570000	2790000	2660000
YDR117C	TMA64	2480000	2690000	2700000	2500000	2560000	2650000
YHL025W	SNF6	2000000	2010000	1760000	2690000	2890000	2650000
YHR117W	TOM71	3230000	3290000	3320000	2350000	2270000	2650000
YJL005W	CYR1	1800000	1890000	1730000	2410000	2460000	2650000
YLR276C	DBP9	3500000	3380000	3350000	2800000	2760000	2650000
YOR211C	MGM1	2190000	1950000	1900000	2460000	2730000	2650000
YDR164C	SEC1	2490000	2520000	2590000	2420000	2680000	2640000
YFL008W	SMC1	2300000	2280000	2330000	2590000	2590000	2640000
YGR271W	SLH1	2420000	2330000	2360000	2440000	2760000	2640000
YGR281W	YOR1	1880000	1830000	1970000	2150000	2490000	2640000
YKR038C	KAE1	2350000	2360000	2170000	2790000	2630000	2640000
YLL028W	TPO1	1340000	1470000	1130000	2090000	2820000	2640000
YHL039W	EFM1	3240000	3330000	3170000	2670000	2760000	2630000
YNR029C	ZNG1	2670000	2720000	2420000	2720000	2730000	2630000
YGL130W	CEG1	2340000	2240000	2380000	2510000	2680000	2620000
YIL038C	NOT3	2110000	2340000	2070000	2500000	2760000	2620000
YNL182C	IPI3	2910000	2870000	2710000	2510000	2580000	2620000
YKL028W	TFA1	2630000	2580000	2350000	2710000	2660000	2610000
YKL191W	DPH2	2600000	2700000	2490000	2400000	2310000	2610000
YDR324C	UTP4	2810000	2920000	2760000	2550000	2510000	2600000
YLR321C	SFH1	3750000	3490000	3310000	2700000	2650000	2600000
YOL006C	TOP1	2450000	2250000	2630000	2250000	2700000	2600000
YFR002W	NIC96	2620000	2590000	2700000	2440000	2750000	2590000
YKL041W	VPS24	1980000	2030000	1810000	2510000	2470000	2590000
YMR080C	NAM7	3250000	3250000	3340000	2380000	2560000	2590000
YBL105C	PKC1	2550000	2620000	2500000	2450000	2640000	2580000
YDR390C	UBA2	2420000	2390000	2410000	2320000	2500000	2580000
YNL212W	VID27	2920000	2750000	2780000	2590000	2590000	2580000
YER008C	SEC3	2520000	2540000	2420000	2370000	2470000	2570000
YHR070W	TRM5	2250000	2220000	2080000	2500000	2650000	2570000
YDL067C	COX9	1020000	1360000	1140000	2010000	2240000	2560000
YDR049W	VMS1	1950000	1830000	2000000	2450000	2340000	2560000
YLR290C	COQ11	1960000	1920000	1920000	2510000	2460000	2560000
YJR083C	ACF4	2040000	1750000	2220000	2580000	2490000	2550000
YLR312W-A	MRPL15	2250000	2270000	2070000	2360000	2430000	2550000
YOR069W	VPS5	1760000	1730000	1780000	2610000	2620000	2550000
YKL106W	AAT1	2550000	2310000	2370000	2480000	2200000	2540000
YLR222C	UTP13	2980000	2940000	2660000	2700000	2780000	2540000
YBR002C	RER2	2860000	2550000	2560000	2340000	2420000	2530000
YGL151W	NUT1	2340000	2240000	2340000	2470000	2460000	2530000
YGL213C	SKI8	3090000	3060000	3090000	2410000	2400000	2530000
YKL137W	CMC1	1340000	1610000	1160000	2350000	2510000	2530000
YNR018W	RCF2	4240000	3970000	4160000	1710000	2270000	2530000
YNR074C	AIF1	2360000	2270000	2540000	2390000	2260000	2530000
YDL157C	DMO2	4490000	3770000	4140000	2570000	2230000	2520000
YDR296W	MHR1	2060000	2090000	1960000	2390000	2330000	2520000
YIL063C	YRB2	2600000	2480000	2920000	2350000	2520000	2520000
YJL033W	HCA4	3810000	3590000	3500000	2440000	2430000	2520000
YOL126C	MDH2	979609	867791	830848	2000000	2210000	2520000
YPR055W	SEC8	2270000	2240000	2020000	2710000	2800000	2520000
YBL004W	UTP20	3820000	3730000	3840000	2350000	2320000	2510000
YER030W	CHZ1	3050000	3460000	3140000	2590000	2460000	2510000
YGL080W	MPC1	2090000	2180000	1950000	2610000	2180000	2510000
YGL087C	MMS2	3280000	3360000	3050000	3070000	3120000	2510000
YGR186W	TFG1	2980000	2960000	3230000	2310000	2330000	2510000
YIL130W	ASG1	3470000	2690000	3570000	2730000	2430000	2510000
YJR113C	RSM7	2100000	2230000	1860000	2530000	2270000	2510000
YML115C	VAN1	2240000	2530000	2350000	2500000	2320000	2510000
YMR009W	ADI1	1950000	2140000	1820000	2630000	2610000	2510000
YPL146C	NOP53	2770000	2690000	2580000	2070000	2660000	2510000
YAL026C	DRS2	2580000	2240000	2140000	2440000	2590000	2500000
YEL007W	MIT1	1730000	1700000	1550000	2530000	2580000	2500000
YGR095C	RRP46	2540000	2840000	2020000	2880000	2210000	2500000
R0040C	REP2	6670000	6610000	7240000	2500000	2400000	2490000
YGL094C	PAN2	2000000	1940000	1940000	2410000	2440000	2490000
YLR369W	SSQ1	2170000	2070000	2110000	2310000	2310000	2490000
YMR243C	ZRC1	2250000	2180000	2940000	2330000	2740000	2490000
YOR174W	MED4	1630000	1720000	1470000	2870000	2780000	2490000
YOR354C	MSC6	1720000	1780000	1400000	2410000	2400000	2490000
YPL152W	RRD2	2910000	2640000	2860000	2480000	2240000	2490000
YPL206C	PGC1	2300000	2340000	2490000	2390000	2770000	2490000
YDL019C	OSH2	1810000	1730000	1750000	2320000	2510000	2480000
YER029C	SMB1	2790000	2420000	2580000	2300000	2420000	2480000
YGL133W	ITC1	1430000	1560000	1350000	2410000	2240000	2470000
YGL232W	TAN1	3420000	3230000	3740000	2500000	2280000	2470000
YNL004W	HRB1	2380000	2540000	2240000	2930000	2630000	2470000
YHR196W	UTP9	2560000	2710000	2430000	2250000	2250000	2460000
YIL103W	DPH1	3170000	3170000	2990000	2600000	2320000	2460000
YLR441C	RPS1A	13700000	10900000	11300000	2070000	2320000	2460000
YML052W	SUR7	3610000	3510000	3360000	2840000	2530000	2450000
YDR268W	MSW1	1730000	1810000	1450000	2310000	2210000	2440000
YGL095C	VPS45	2460000	2340000	2400000	2520000	2510000	2440000
YML025C	YML6	2080000	2300000	2150000	2060000	1950000	2440000
YMR222C	FSH2	1960000	2160000	1710000	2850000	2660000	2440000
YAL031C	GIP4	1880000	1720000	1860000	2190000	2120000	2430000
YBR200W	BEM1	2460000	2410000	2310000	2400000	2390000	2430000
YFR041C	ERJ5	4580000	4200000	4970000	1930000	2100000	2430000
YMR058W	FET3	16400000	8390000	17300000	7090000	2130000	2430000
YMR291W	TDA1	2060000	1910000	2060000	2740000	2600000	2430000
YBL102W	SFT2	1560000	1360000	1780000	2220000	2510000	2420000
YCR067C	SED4	3040000	3010000	3030000	2480000	2380000	2420000
YER082C	UTP7	3090000	3320000	3140000	2630000	2510000	2420000
YKL063C	YKL063C	2010000	1830000	1600000	2640000	2940000	2420000
YGR065C	VHT1	2890000	2400000	3450000	2860000	1910000	2410000
YJL024C	APS3	3820000	3560000	3640000	2330000	2000000	2410000
YJL039C	NUP192	3100000	3030000	2990000	2380000	2560000	2410000
YKR042W	UTH1	1070000	1540000	1170000	2130000	2080000	2410000
YML034W	SRC1	2320000	2320000	2200000	2240000	2350000	2410000
YDR428C	BNA7	3620000	3910000	2990000	2610000	1890000	2400000
YGL050W	TYW3	2610000	2590000	2490000	2420000	2440000	2400000
YML107C	PML39	209426	224070	0	0	2200000	2400000
YOL087C	DUF1	1840000	1700000	1780000	2170000	2320000	2400000
YJR041C	URB2	2170000	2200000	2330000	2100000	2150000	2390000
YEL001C	IRC22	1670000	1270000	1530000	2540000	2580000	2380000
YLR209C	PNP1	2670000	2480000	2710000	2470000	2320000	2380000
YNL102W	POL1	2820000	2760000	2750000	2320000	2300000	2380000
YCR021C	HSP30	322425	252526	322498	1940000	3050000	2370000
YGR009C	SEC9	3160000	3030000	2950000	2440000	2210000	2370000
YIR022W	SEC11	4330000	3550000	3630000	2450000	2310000	2370000
YNL148C	ALF1	2500000	2300000	2190000	2280000	2400000	2370000
YPL199C	YPL199C	1800000	1860000	1890000	2560000	2240000	2370000
YNL288W	CAF40	2420000	2310000	2650000	2130000	2520000	2360000
YOL021C	DIS3	2790000	2780000	3000000	2260000	2410000	2360000
YBR281C	DUG2	3390000	3730000	3340000	2770000	2460000	2350000
YJR142W	YJR142W	2860000	2950000	2840000	2440000	2410000	2350000
YLR181C	VTA1	1690000	1900000	1800000	2480000	2440000	2350000
YLR309C	IMH1	2480000	2460000	2480000	2220000	2340000	2350000
YML062C	MFT1	1760000	1770000	1750000	1970000	1930000	2350000
YML071C	COG8	2330000	2240000	2010000	2280000	1970000	2350000
YGR189C	CRH1	2110000	2200000	2220000	2250000	2390000	2340000
YKL129C	MYO3	1900000	1900000	2060000	2110000	2130000	2340000
YNL090W	RHO2	3310000	3060000	2790000	2230000	2270000	2340000
YOL067C	RTG1	1660000	1650000	1430000	2620000	2540000	2340000
YOL149W	DCP1	2970000	3080000	2900000	2740000	2580000	2340000
YOR048C	RAT1	2590000	2560000	2350000	2320000	2400000	2340000
YBL055C	YBL055C	1950000	1960000	1860000	2440000	2240000	2330000
YGR030C	POP6	1660000	1310000	964684	2550000	2490000	2330000
YGR163W	GTR2	2130000	2140000	1910000	2590000	2390000	2330000
YGR241C	YAP1802	2290000	2130000	2080000	2530000	2480000	2330000
YJL133C-A	DPI8	1650000	1960000	1540000	2580000	2210000	2330000
YPR111W	DBF20	1460000	1690000	1440000	2060000	2190000	2330000
YHR181W	SVP26	4510000	3400000	4290000	2240000	2390000	2320000
YJL189W	RPL39	4080000	3430000	3920000	1730000	2530000	2320000
YLR056W	ERG3	5500000	4570000	5860000	2730000	2390000	2320000
YBL086C	YBL086C	1170000	1290000	1260000	2200000	2060000	2310000
YBR059C	AKL1	2250000	2170000	2170000	2500000	2370000	2310000
YGR152C	RSR1	3310000	3250000	3230000	2620000	2620000	2310000
YKL166C	TPK3	2240000	2140000	2080000	2170000	2490000	2310000
YKR002W	PAP1	2140000	2180000	2280000	1940000	1790000	2310000
YLR397C	AFG2	2550000	2420000	2500000	2200000	2060000	2310000
YLR399C	BDF1	2250000	2270000	2520000	2000000	1970000	2310000
YMR004W	MVP1	2470000	2550000	2450000	2300000	2470000	2310000
YDL202W	MRPL11	2110000	2260000	2020000	2030000	1750000	2300000
YEL055C	POL5	3150000	3200000	3100000	2080000	2230000	2300000
YFR040W	SAP155	2260000	2080000	1850000	1990000	2330000	2300000
YOR216C	RUD3	2150000	2110000	1940000	2360000	2590000	2300000
YDL208W	NHP2	2290000	2240000	1860000	1730000	2030000	2290000
YPL119C	DBP1	969142	1010000	1160000	2000000	2660000	2290000
YPL263C	KEL3	4340000	4130000	4450000	2260000	2050000	2290000
YPR091C	NVJ2	2240000	2040000	2210000	2330000	2260000	2290000
YNL059C	ARP5	2270000	2210000	2090000	2140000	2210000	2280000
YNL075W	IMP4	3650000	3590000	3670000	2330000	2510000	2280000
YDR041W	RSM10	1650000	1760000	1420000	2350000	2360000	2270000
YER120W	SCS2	3480000	3790000	3070000	2250000	1950000	2270000
YGL101W	YGK1	2220000	2250000	2110000	2520000	2660000	2270000
YGL111W	NSA1	3060000	2850000	3000000	2270000	2250000	2270000
YLR095C	IOC2	1850000	2120000	2560000	2290000	2570000	2270000
YBR227C	MCX1	2190000	2080000	2170000	2200000	2020000	2260000
YDL173W	PAR32	2250000	2010000	2030000	2400000	1900000	2260000
YGL224C	SDT1	3210000	3050000	2850000	1900000	1580000	2260000
YJR057W	CDC8	2060000	2060000	1870000	2430000	2290000	2260000
YKL194C	MST1	1320000	1260000	1220000	1880000	1880000	2260000
YLL015W	BPT1	1560000	1670000	1650000	2420000	2210000	2260000
YML007W	YAP1	1940000	1930000	1770000	2210000	2320000	2260000
YPR112C	MRD1	2970000	3010000	2930000	2210000	2310000	2260000
YBR003W	COQ1	2600000	2380000	2310000	2130000	2400000	2250000
YBR006W	UGA2	1340000	1840000	1500000	1960000	2230000	2250000
YHR034C	PIH1	2510000	2460000	2510000	2410000	2300000	2250000
YJL036W	SNX4	1730000	1790000	1790000	2120000	2040000	2250000
YOL086W-A	MHF1	1580000	1640000	1470000	2320000	2550000	2250000
YMR215W	GAS3	2110000	2260000	2480000	1750000	2260000	2240000
YNL129W	NRK1	2900000	3510000	2830000	2770000	2480000	2240000
YBR172C	SMY2	3220000	2840000	2830000	2640000	2360000	2230000
YGL017W	ATE1	1770000	1840000	1920000	2070000	1980000	2230000
YAR002W	NUP60	3260000	3070000	2930000	2260000	2300000	2220000
YIR003W	AIM21	1650000	1860000	1690000	2380000	2490000	2220000
YOR321W	PMT3	2840000	2270000	3020000	2140000	3250000	2220000
YJL165C	HAL5	1940000	1960000	1820000	1980000	2040000	2210000
YKL003C	MRP17	2230000	2510000	2080000	2040000	1920000	2210000
YMR277W	FCP1	1700000	1700000	1670000	2360000	2480000	2210000
YOR294W	RRS1	3670000	3540000	2960000	2250000	1980000	2210000
YDR430C	CYM1	1740000	1900000	1690000	2150000	2210000	2200000
YMR067C	UBX4	2100000	2090000	2120000	2390000	2170000	2200000
YDR394W	RPT3	2590000	2580000	2230000	2350000	2390000	2190000
YOR207C	RET1	2920000	2740000	2860000	2110000	1870000	2190000
YDR075W	PPH3	2270000	2260000	1880000	1760000	2880000	2180000
YDR221W	GTB1	2260000	2320000	2360000	1860000	1890000	2180000
YDR517W	GRH1	2200000	2520000	2340000	2800000	2570000	2180000
YGR117C	YGR117C	3000000	2790000	2930000	2230000	2200000	2180000
YDR508C	GNP1	4520000	4370000	4720000	1910000	2090000	2170000
YLR055C	SPT8	1880000	2050000	1640000	2550000	2570000	2170000
YOR116C	RPO31	2500000	2450000	2320000	2360000	2160000	2170000
YBL061C	SKT5	2190000	2210000	2100000	2180000	2040000	2160000
YIL107C	PFK26	1770000	1820000	1870000	2090000	2180000	2160000
YML029W	USA1	1610000	1610000	1520000	2190000	2300000	2160000
YHR003C	TCD1	2290000	2020000	2150000	2200000	1910000	2150000
YHR197W	RIX1	3370000	3010000	3390000	2110000	2450000	2150000
YIL095W	PRK1	1810000	1800000	1860000	2270000	2390000	2150000
YIL135C	VHS2	1500000	1600000	1470000	2350000	2250000	2150000
YOR124C	UBP2	2350000	2510000	2340000	2370000	2190000	2150000
YAL034C	FUN19	0	0	0	0	0	2140000
YBR103W	SIF2	1830000	1910000	1810000	2490000	2440000	2140000
YDL076C	RXT3	1700000	1710000	1700000	2210000	2160000	2140000
YGR247W	CPD1	2520000	2060000	2000000	2190000	2480000	2130000
YHL020C	OPI1	2270000	2320000	2120000	2020000	1940000	2130000
YNL087W	TCB2	4550000	4310000	4410000	2150000	2100000	2130000
YAL025C	MAK16	2870000	2750000	2480000	2030000	2050000	2120000
YIL005W	EPS1	2620000	2470000	2740000	2020000	2260000	2120000
YLR277C	YSH1	2450000	2620000	2300000	2050000	2260000	2120000
YMR139W	RIM11	1680000	1710000	1740000	2090000	2230000	2120000
YOR212W	STE4	2780000	2520000	2280000	2180000	2440000	2120000
YPR172W	YPR172W	2820000	2760000	2750000	2620000	2200000	2120000
YBL035C	POL12	2010000	2170000	2130000	2130000	2030000	2110000
YBR142W	MAK5	3280000	3120000	3140000	2050000	1980000	2110000
YLR356W	ATG33	2060000	1830000	0	2250000	1860000	2110000
YBR140C	IRA1	1830000	1780000	1820000	1920000	2210000	2100000
YDL010W	GRX6	5870000	4630000	5110000	2800000	2150000	2100000
YEL043W	GTA1	2210000	2200000	2010000	2080000	2070000	2100000
YKL051W	SFK1	1270000	1280000	1430000	2030000	1950000	2100000
YLL031C	GPI13	2030000	2090000	2010000	1920000	2240000	2100000
YMR285C	NGL2	2390000	2290000	2540000	1910000	2030000	2100000
YBR125C	PTC4	1980000	2150000	2120000	1980000	1880000	2090000
YFR028C	CDC14	2390000	2090000	2380000	1980000	1870000	2090000
YHR084W	STE12	2160000	1990000	1970000	2340000	2150000	2090000
YHR199C	AIM46	2340000	2140000	2100000	1990000	2240000	2090000
YKL167C	MRP49	1370000	1380000	1030000	2360000	2300000	2090000
YLR129W	DIP2	2510000	2380000	2450000	1920000	2100000	2090000
YML021C	UNG1	2730000	2470000	2520000	1890000	1800000	2090000
YNL315C	ATP11	1910000	2070000	1730000	2510000	2460000	2090000
YOR288C	MPD1	2670000	2420000	2610000	2000000	2120000	2090000
YEL052W	AFG1	1670000	1700000	1440000	1950000	2080000	2080000
YJR019C	TES1	1520000	1500000	1540000	2170000	2030000	2080000
YKR008W	RSC4	1880000	2000000	1880000	1900000	1960000	2080000
YPL001W	HAT1	2090000	2220000	2220000	2300000	2300000	2080000
YAL019W	FUN30	2180000	2060000	2000000	2050000	2330000	2070000
YGL005C	COG7	2010000	2200000	1610000	1440000	1980000	2070000
YGR028W	MSP1	1980000	2050000	2030000	2030000	1950000	2070000
YGR040W	KSS1	2180000	2240000	2050000	2330000	2220000	2070000
YGR187C	HGH1	2440000	2200000	2270000	1980000	2140000	2070000
YJR003C	MRX12	2360000	2450000	2410000	1970000	2040000	2070000
YOL070C	NBA1	2140000	1990000	1940000	2070000	2090000	2070000
YPR098C	TMH18	0	0	0	1070000	0	2070000
YDL237W	AIM6	2040000	2100000	1920000	1770000	1910000	2060000
YHR083W	SAM35	2220000	2160000	2120000	2200000	2300000	2060000
YLL011W	SOF1	2820000	2720000	2560000	1880000	1900000	2060000
YLR305C	STT4	2150000	2120000	2300000	1830000	1990000	2060000
YNR017W	TIM23	2460000	2200000	2270000	2170000	1920000	2060000
YPL245W	YPL245W	2400000	2580000	2450000	2100000	2050000	2060000
YDR194C	MSS116	2400000	2280000	2420000	1890000	1870000	2050000
YGR158C	MTR3	2070000	2170000	1940000	2410000	2440000	2050000
YGR275W	RTT102	2310000	2570000	2220000	2170000	2000000	2050000
YIL128W	MET18	1660000	1800000	1830000	1670000	1950000	2050000
YKL032C	IXR1	2200000	2090000	2230000	2190000	2280000	2050000
YMR158W	MRPS8	1870000	1900000	1710000	1890000	1730000	2050000
YPR018W	RLF2	1810000	1890000	1640000	2080000	2330000	2050000
YDL045C	FAD1	1980000	2010000	1870000	2010000	2040000	2040000
YDR119W	VBA4	1900000	1770000	1990000	1680000	1800000	2040000
YDR322W	MRPL35	1750000	1690000	1600000	2140000	2250000	2040000
YER014W	HEM14	1940000	1760000	2020000	1810000	2050000	2040000
YGL161C	YIP5	2120000	1720000	2300000	1550000	707362	2040000
YGL203C	KEX1	2110000	2140000	1920000	2000000	1990000	2040000
YOL135C	MED7	1430000	1560000	997605	2160000	2520000	2040000
YOL145C	CTR9	2400000	2300000	2360000	1880000	2120000	2040000
YOR036W	PEP12	1440000	1340000	1330000	2120000	2390000	2040000
YER164W	CHD1	2480000	2320000	2540000	1990000	2140000	2030000
YFL047W	RGD2	1810000	1860000	1700000	1780000	2000000	2030000
YLR398C	SKI2	2730000	2490000	2730000	1890000	1990000	2030000
YNL049C	SFB2	2900000	2640000	2710000	2190000	2010000	2030000
YOL055C	THI20	1660000	1770000	1560000	1520000	2200000	2030000
YOR115C	TRS33	1690000	1690000	1730000	1970000	2160000	2030000
YBR110W	ALG1	1890000	1760000	2100000	1820000	1780000	2020000
YCL037C	SRO9	3540000	3640000	3610000	1840000	1960000	2020000
YDR301W	CFT1	2130000	2160000	2130000	1730000	1650000	2020000
YGL201C	MCM6	2480000	2420000	2150000	2330000	2110000	2020000
YHR187W	IKI1	1990000	2210000	1820000	1420000	2090000	2020000
YIL088C	AVT7	3240000	2820000	3460000	1890000	1870000	2020000
YLL023C	POM33	1170000	1050000	1420000	1610000	1880000	2020000
YMR184W	ADD37	3280000	3480000	3120000	2660000	2510000	2020000
YNL032W	SIW14	1480000	1520000	1460000	2210000	2250000	2020000
YOR111W	YOR111W	1410000	1520000	1220000	2270000	2210000	2020000
YDR505C	PSP1	1480000	1400000	1450000	2030000	1940000	2010000
YGL023C	PIB2	2300000	2270000	2340000	2070000	2070000	2010000
YGL231C	EMC4	3840000	3370000	3660000	1920000	1880000	2010000
YGR145W	ENP2	3030000	2980000	2860000	2040000	2260000	2010000
YJR060W	CBF1	1740000	2090000	1760000	2360000	2210000	2010000
YCR054C	CTR86	1910000	1980000	1850000	1880000	2030000	2000000
YER079W	YER079W	1110000	960457	1250000	1770000	1950000	2000000
YFL013C	IES1	1380000	1630000	1400000	1890000	2010000	2000000
YGR026W	YGR026W	3110000	3430000	3230000	2380000	2240000	2000000
YGL150C	INO80	1620000	1570000	1660000	1880000	1980000	1990000
YIL016W	SNL1	0	1630000	1760000	1970000	1770000	1990000
YKL141W	SDH3	1190000	1140000	996616	1460000	1590000	1990000
YKR085C	MRPL20	2510000	2590000	2130000	2020000	1720000	1990000
YMR313C	TGL3	1410000	1460000	1430000	1880000	1900000	1990000
YNL137C	NAM9	1550000	1520000	1520000	1630000	1720000	1990000
YOR283W	YOR283W	2950000	2710000	3050000	1550000	2270000	1990000
YPR048W	TAH18	2150000	1950000	2030000	1710000	1840000	1990000
YBR095C	RXT2	1610000	1600000	1480000	1890000	1770000	1980000
YER171W	RAD3	1740000	1920000	1520000	1990000	2010000	1980000
YIL108W	YIL108W	2220000	2130000	2420000	1930000	2080000	1980000
YKL126W	YPK1	1920000	1760000	1930000	1750000	1760000	1980000
YKL139W	CTK1	1470000	1520000	1710000	1530000	1580000	1980000
YLR393W	ATP10	1430000	1380000	1310000	2040000	1930000	1980000
YMR135C	GID8	1120000	982934	1120000	1880000	1880000	1980000
YOR250C	CLP1	2010000	2150000	1890000	1990000	2000000	1980000
YBR108W	AIM3	1500000	1660000	1880000	1690000	1840000	1970000
[truncated: 2,242 more rows]
